# Supplementary material for: Modification of the genome topology network and its application to the comparison of group B Streptococcus genomes
Source: BMC Genomics. 2019 Nov 21;20:886. doi: 10.1186/s12864-019-6234-8 (PMC6868693; doi:10.1186/s12864-019-6234-8)
Supplement: Supplementary file 1 — Additional file 1: Table S1. Gene families used in the complete genome group. Table S2. Gene families used in the complete and draft genome group. Table S3. COG functional classification of the genes at the unique node connections in GBS-M002 against clade F. Table S4. All gene connections in the six clades for comparison with their parallel clades to determine unique node connections. The genes at the unique node connections were classified into COG functional categories. Table S5. Comparison of conserved genomic region detection between the GTN and Mauve. The ‘average length (KB) in a genome’ represents the average length of the conserved genomic regions in each genome. The ‘fragments in a genome’ represent the number of conserved fragments in each genome. Table S6. Information on 51 genomes downloaded from the NCBI database. [file 12864_2019_6234_MOESM1_ESM.xlsx]

## Sheet: Table S1
COG	functional annotation	gene count
COG0452	Phosphopantothenoylcysteine synthetase/decarboxylase	323
COG0476	Dinucleotide-utilizing enzymes involved in molybdopterin and thiamine biosynthesis family 2	286
COG1396	Predicted transcriptional regulators	226
COG0577	ABC-type antimicrobial peptide transport system, permease component	216
COG0492	Thioredoxin reductase	212
COG0582	Integrase	203
COG2801	Transposase and inactivated derivatives	198
COG1309	Transcriptional regulator	167
COG0833	Amino acid transporters	159
COG1670	Acetyltransferases, including N-acetylases of ribosomal proteins	158
COG1442	Lipopolysaccharide biosynthesis proteins, LPS:glycosyltransferases	148
COG0235	Ribulose-5-phosphate 4-epimerase and related epimerases and aldolases	144
COG0596	Predicted hydrolases or acyltransferases (alpha/beta hydrolase superfamily)	141
COG1266	Predicted metal-dependent membrane protease	140
COG1674	DNA segregation ATPase FtsK/SpoIIIE and related proteins	137
COG0463	Glycosyltransferases involved in cell wall biogenesis	135
COG1846	Transcriptional regulators	135
COG0561	Predicted hydrolases of the HAD superfamily	135
COG0789	Predicted transcriptional regulators	132
COG1393	Arsenate reductase and related proteins, glutaredoxin family	130
COG1476	Predicted transcriptional regulators	122
COG1939	Uncharacterized protein conserved in bacteria	108
COG1302	Uncharacterized protein conserved in bacteria	108
COG0583	Transcriptional regulator	108
COG0499	S-adenosylhomocysteine hydrolase	105
COG0438	Glycosyltransferase	104
COG0673	Predicted dehydrogenases and related proteins	103
COG2348	Uncharacterized protein involved in methicillin resistance	98
COG3764	Sortase (surface protein transpeptidase)	97
COG3414	Phosphotransferase system, galactitol-specific IIB component	97
COG1348	Nitrogenase subunit NifH (ATPase)	86
COG0664	cAMP-binding proteins - catabolite gene activator and regulatory subunit of cAMP-dependent protein kinases	85
COG0542	ATPases with chaperone activity, ATP-binding subunit	83
COG0589	Universal stress protein UspA and related nucleotide-binding proteins	82
COG1316	Transcriptional regulator	82
COG1418	Predicted HD superfamily hydrolase	82
COG1704	Uncharacterized conserved protein	82
COG1109	Phosphomannomutase	81
COG0461	Orotate phosphoribosyltransferase	81
COG1187	16S rRNA uridine-516 pseudouridylate synthase and related pseudouridylate synthases	81
COG2244	Membrane protein involved in the export of O-antigen and teichoic acid	81
COG0095	Lipoate-protein ligase A	81
COG1284	Uncharacterized conserved protein	81
COG1464	ABC-type metal ion transport system, periplasmic component/surface antigen	81
COG0671	Membrane-associated phospholipid phosphatase	81
COG0564	Pseudouridylate synthases, 23S RNA-specific	81
COG0503	Adenine/guanine phosphoribosyltransferases and related PRPP-binding proteins	81
COG0580	Glycerol uptake facilitator and related permeases (Major Intrinsic Protein Family)	81
COG1596	Periplasmic protein involved in polysaccharide export	80
COG1307	Uncharacterized protein conserved in bacteria	80
COG1438	Arginine repressor	80
COG0346	Lactoylglutathione lyase and related lyases	80
COG0698	Ribose 5-phosphate isomerase RpiB	79
COG0642	Signal transduction histidine kinase	78
COG3775	Phosphotransferase system, galactitol-specific IIC component	78
COG4842	Uncharacterized protein conserved in bacteria	77
COG0842	ABC-type multidrug transport system, permease component	77
COG2376	Dihydroxyacetone kinase	76
COG2963	Transposase and inactivated derivatives	76
COG0524	Sugar kinases, ribokinase family	74
COG3716	Phosphotransferase system, mannose/fructose/N-acetylgalactosamine-specific component IID	74
COG0038	Chloride channel protein EriC	73
COG0598	Mg2+ and Co2+ transporters	73
COG3715	Phosphotransferase system, mannose/fructose/N-acetylgalactosamine-specific component IIC	71
COG0737	5'-nucleotidase/2',3'-cyclic phosphodiesterase and related esterases	68
COG0681	Signal peptidase I	68
COG0619	ABC-type cobalt transport system, permease component CbiQ and related transporters	63
COG4886	Leucine-rich repeat (LRR) protein	63
COG1917	Uncharacterized conserved protein, contains double-stranded beta-helix domain	62
COG0629	Single-stranded DNA-binding protein	60
COG1105	Fructose-1-phosphate kinase and related fructose-6-phosphate kinase (PfkB)	60
COG0316	Uncharacterized conserved protein	60
COG0176	Transaldolase	60
COG1761	DNA-directed RNA polymerase, subunit L	59
COG1404	Subtilisin-like serine proteases	58
COG0534	Na+-driven multidrug efflux pump	57
COG1695	Predicted transcriptional regulators	55
COG2723	Beta-glucosidase/6-phospho-beta-glucosidase/beta-galactosidase	55
COG1161	Predicted GTPases	55
COG0208	Ribonucleotide reductase, beta subunit	54
COG2141	Coenzyme F420-dependent N5,N10-methylene tetrahydromethanopterin reductase and related flavin-dependent oxidoreductases	54
COG3641	Predicted membrane protein, putative toxin regulator	54
COG0435	Predicted glutathione S-transferase	54
COG0768	Cell division protein FtsI/penicillin-binding protein 2	54
COG0607	Rhodanese-related sulfurtransferase	54
COG0772	Bacterial cell division membrane protein	54
COG4720	Predicted membrane protein	54
COG0472	UDP-N-acetylmuramyl pentapeptide phosphotransferase/UDP-N-acetylglucosamine-1-phosphate transferase	54
COG0704	Phosphate uptake regulator	54
COG0657	Esterase/lipase	54
COG0168	Trk-type K+ transport systems, membrane components	54
COG0766	UDP-N-acetylglucosamine enolpyruvyl transferase	54
COG0707	UDP-N-acetylglucosamine:LPS N-acetylglucosamine transferase	54
COG1234	Metal-dependent hydrolases of the beta-lactamase superfamily III	54
COG0525	Valyl-tRNA synthetase	54
COG2357	Uncharacterized protein conserved in bacteria	54
COG1760	L-serine deaminase	54
COG0531	Amino acid transporters	54
COG1780	Protein involved in ribonucleotide reduction	54
COG0566	rRNA methylases	54
COG0199	Ribosomal protein S14	54
COG0706	Preprotein translocase subunit YidC	54
COG2755	Lysophospholipase L1 and related esterases	54
COG0624	Acetylornithine deacetylase/Succinyl-diaminopimelate desuccinylase and related deacylases	54
COG0595	Predicted hydrolase of the metallo-beta-lactamase superfamily	54
COG0719	ABC-type transport system involved in Fe-S cluster assembly, permease component	54
COG0563	Adenylate kinase and related kinases	54
COG2011	ABC-type metal ion transport system, permease component	54
COG0764	3-hydroxymyristoyl/3-hydroxydecanoyl-(acyl carrier protein) dehydratases	54
COG0188	Type IIA topoisomerase (DNA gyrase/topo II, topoisomerase IV), A subunit	54
COG0517	FOG: CBS domain	54
COG0546	Predicted phosphatases	54
COG0226	ABC-type phosphate transport system, periplasmic component	54
COG1686	D-alanyl-D-alanine carboxypeptidase	54
COG0456	Acetyltransferases	54
COG1101	ABC-type uncharacterized transport system, ATPase component	54
COG1335	Amidases related to nicotinamidase	54
COG1744	Uncharacterized ABC-type transport system, periplasmic component/surface lipoprotein	54
COG0209	Ribonucleotide reductase, alpha subunit	54
COG0769	UDP-N-acetylmuramyl tripeptide synthase	54
COG0142	Geranylgeranyl pyrophosphate synthase	54
COG0187	Type IIA topoisomerase (DNA gyrase/topo II, topoisomerase IV), B subunit	54
COG2265	SAM-dependent methyltransferases related to tRNA (uracil-5-)-methyltransferase	54
COG4463	Transcriptional repressor of class III stress genes	54
COG3037	Uncharacterized protein conserved in bacteria	54
COG2233	Xanthine/uracil permeases	54
COG0826	Collagenase and related proteases	54
COG2503	Predicted secreted acid phosphatase	54
COG1108	ABC-type Mn2+/Zn2+ transport systems, permease components	54
COG0628	Predicted permease	54
COG4120	ABC-type uncharacterized transport system, permease component	53
COG1114	Branched-chain amino acid permeases	53
COG1346	Putative effector of murein hydrolase	53
COG0653	Preprotein translocase subunit SecA (ATPase, RNA helicase)	53
COG3599	Cell division initiation protein	53
COG0778	Nitroreductase	53
COG0549	Carbamate kinase	53
COG2984	ABC-type uncharacterized transport system, periplasmic component	53
COG0351	Hydroxymethylpyrimidine/phosphomethylpyrimidine kinase	53
COG1680	Beta-lactamase class C and other penicillin binding proteins	52
COG3237	Uncharacterized protein conserved in bacteria	52
COG1268	Uncharacterized conserved protein	52
COG0154	Asp-tRNAAsn/Glu-tRNAGln amidotransferase A subunit and related amidases	51
COG4495	Uncharacterized protein conserved in bacteria	51
COG1386	Predicted transcriptional regulator containing the HTH domain	51
COG3212	Predicted membrane protein	50
COG1164	Oligoendopeptidase F	50
COG0371	Glycerol dehydrogenase and related enzymes	50
COG0039	Malate/lactate dehydrogenases	50
COG0457	FOG: TPR repeat	50
COG1363	Cellulase M and related proteins	50
COG2764	Uncharacterized protein conserved in bacteria	50
COG1380	Putative effector of murein hydrolase LrgA	50
COG0242	N-formylmethionyl-tRNA deformylase	49
COG1015	Phosphopentomutase	49
COG0201	Preprotein translocase subunit SecY	49
COG3590	Predicted metalloendopeptidase	48
COG1511	Predicted membrane protein	48
COG2017	Galactose mutarotase and related enzymes	48
COG3942	Surface antigen	47
COG0726	Predicted xylanase/chitin deacetylase	47
COG0006	Xaa-Pro aminopeptidase	45
COG2261	Predicted membrane protein	45
COG0800	2-keto-3-deoxy-6-phosphogluconate aldolase	44
COG0536	Predicted GTPase	44
COG1653	ABC-type sugar transport system, periplasmic component	42
COG0267	Ribosomal protein L33	39
COG0552	Signal recognition particle GTPase	39
COG1961	Site-specific recombinases, DNA invertase Pin homologs	39
COG0036	Pentose-5-phosphate-3-epimerase	38
COG3077	DNA-damage-inducible protein J	38
COG1484	DNA replication protein	38
COG4405	Uncharacterized protein conserved in bacteria	38
COG0192	S-adenosylmethionine synthetase	38
COG0739	Membrane proteins related to metalloendopeptidases	38
COG1388	FOG: LysM repeat	36
COG1027	Aspartate ammonia-lyase	36
COG1281	Disulfide bond chaperones of the HSP33 family	36
COG3935	Putative primosome component and related proteins	34
COG3293	Transposase and inactivated derivatives	34
COG0406	Fructose-2,6-bisphosphatase	33
COG1275	Tellurite resistance protein and related permeases	32
COG5523	Predicted integral membrane protein	32
COG1321	Mn-dependent transcriptional regulator	32
COG1755	Uncharacterized protein conserved in bacteria	32
COG1914	Mn2+ and Fe2+ transporters of the NRAMP family	32
COG1073	Hydrolases of the alpha/beta superfamily	32
COG0732	Restriction endonuclease S subunits	31
COG1876	D-alanyl-D-alanine carboxypeptidase	31
COG0270	Site-specific DNA methylase	31
COG1447	Phosphotransferase system cellobiose-specific component IIA	31
COG1455	Phosphotransferase system cellobiose-specific component IIC	31
COG3684	Tagatose-1,6-bisphosphate aldolase	31
COG1020	Non-ribosomal peptide synthetase modules and related proteins	31
COG0030	Dimethyladenosine transferase (rRNA methylation)	31
COG0112	Glycine/serine hydroxymethyltransferase	31
COG1475	Predicted transcriptional regulators	30
COG1518	Uncharacterized protein predicted to be involved in DNA repair	30
COG0741	Soluble lytic murein transglycosylase and related regulatory proteins (some contain LysM/invasin domains)	30
COG3682	Predicted transcriptional regulator	29
COG3104	Dipeptide/tripeptide permease	29
COG0827	Adenine-specific DNA methylase	29
COG1181	D-alanine-D-alanine ligase and related ATP-grasp enzymes	29
COG1292	Choline-glycine betaine transporter	29
COG4478	Predicted membrane protein	29
COG4409	Neuraminidase (sialidase)	29
COG0358	DNA primase (bacterial type)	28
COG1820	N-acetylglucosamine-6-phosphate deacetylase	28
COG0507	ATP-dependent exoDNAse (exonuclease V), alpha subunit - helicase superfamily I member	28
COG0196	FAD synthase	28
COG0116	Predicted N6-adenine-specific DNA methylase	28
COG0305	Replicative DNA helicase	28
COG1132	ABC-type multidrug transport system, ATPase and permease components	28
COG5492	Bacterial surface proteins containing Ig-like domains	28
COG0722	3-deoxy-D-arabino-heptulosonate 7-phosphate (DAHP) synthase	28
COG0251	Putative translation initiation inhibitor, yjgF family	28
COG2608	Copper chaperone	28
COG3711	Transcriptional antiterminator	28
COG0284	Orotidine-5'-phosphate decarboxylase	28
COG3475	LPS biosynthesis protein	28
COG1893	Ketopantoate reductase	28
COG3407	Mevalonate pyrophosphate decarboxylase	28
COG4283	Uncharacterized conserved protein	28
COG1070	Sugar (pentulose and hexulose) kinases	28
COG0460	Homoserine dehydrogenase	28
COG0308	Aminopeptidase N	28
COG0008	Glutamyl- and glutaminyl-tRNA synthetases	28
COG0353	Recombinational DNA repair protein (RecF pathway)	28
COG0587	DNA polymerase III, alpha subunit	28
COG1902	NADH:flavin oxidoreductases, Old Yellow Enzyme family	28
COG0164	Ribonuclease HII	28
COG4605	ABC-type enterochelin transport system, permease component	28
COG0703	Shikimate kinase	28
COG1473	Metal-dependent amidase/aminoacylase/carboxypeptidase	28
COG0751	Glycyl-tRNA synthetase, beta subunit	28
COG1957	Inosine-uridine nucleoside N-ribohydrolase	28
COG1559	Predicted periplasmic solute-binding protein	28
COG4861	Uncharacterized protein conserved in bacteria	27
COG1837	Predicted RNA-binding protein (contains KH domain)	27
COG4392	Predicted membrane protein	27
COG4477	Negative regulator of septation ring formation	27
COG0572	Uridine kinase	27
COG0231	Translation elongation factor P (EF-P)/translation initiation factor 5A (eIF-5A)	27
COG4420	Predicted membrane protein	27
COG3757	Lyzozyme M1 (1,4-beta-N-acetylmuramidase)	27
COG4483	Uncharacterized protein conserved in bacteria	27
COG3010	Putative N-acetylmannosamine-6-phosphate epimerase	27
COG0469	Pyruvate kinase	27
COG0044	Dihydroorotase and related cyclic amidohydrolases	27
COG2843	Putative enzyme of poly-gamma-glutamate biosynthesis (capsule formation)	27
COG0782	Transcription elongation factor	27
COG3527	Alpha-acetolactate decarboxylase	27
COG0224	F0F1-type ATP synthase, gamma subunit	27
COG1539	Dihydroneopterin aldolase	27
COG2256	ATPase related to the helicase subunit of the Holliday junction resolvase	27
COG2759	Formyltetrahydrofolate synthetase	27
COG1162	Predicted GTPases	27
COG0212	5-formyltetrahydrofolate cyclo-ligase	27
COG1758	DNA-directed RNA polymerase, subunit K/omega	27
COG1327	Predicted transcriptional regulator, consists of a Zn-ribbon and ATP-cone domains	27
COG0200	Ribosomal protein L15	27
COG0063	Predicted sugar kinase	27
COG2996	Uncharacterized protein conserved in bacteria	27
COG0254	Ribosomal protein L31	27
COG2426	Predicted membrane protein	27
COG1214	Inactive homolog of metal-dependent proteases, putative molecular chaperone	27
COG4469	Competence protein	27
COG0770	UDP-N-acetylmuramyl pentapeptide synthase	27
COG0092	Ribosomal protein S3	27
COG1312	D-mannonate dehydratase	27
COG0198	Ribosomal protein L24	27
COG4116	Uncharacterized protein conserved in bacteria	27
COG1461	Predicted kinase related to dihydroxyacetone kinase	27
COG1488	Nicotinic acid phosphoribosyltransferase	27
COG2089	Sialic acid synthase	27
COG0806	RimM protein, required for 16S rRNA processing	27
COG1570	Exonuclease VII, large subunit	27
COG0620	Methionine synthase II (cobalamin-independent)	27
COG1925	Phosphotransferase system, HPr-related proteins	27
COG1827	Predicted small molecule binding protein (contains 3H domain)	27
COG0759	Uncharacterized conserved protein	27
COG4699	Uncharacterized protein conserved in bacteria	27
COG1254	Acylphosphatases	27
COG0361	Translation initiation factor 1 (IF-1)	27
COG4856	Uncharacterized protein conserved in bacteria	27
COG0291	Ribosomal protein L35	27
COG1188	Ribosome-associated heat shock protein implicated in the recycling of the 50S subunit (S4 paralog)	27
COG1115	Na+/alanine symporter	27
COG0097	Ribosomal protein L6P/L9E	27
COG2962	Predicted permeases	27
COG4330	Predicted membrane protein	27
COG0705	Uncharacterized membrane protein (homolog of Drosophila rhomboid)	27
COG0336	tRNA-(guanine-N1)-methyltransferase	27
COG0796	Glutamate racemase	27
COG1573	Uracil-DNA glycosylase	27
COG3331	Penicillin-binding protein-related factor A, putative recombinase	27
COG0219	Predicted rRNA methylase (SpoU class)	27
COG0169	Shikimate 5-dehydrogenase	27
COG1605	Chorismate mutase	27
COG0816	Predicted endonuclease involved in recombination (possible Holliday junction resolvase in Mycoplasmas and B. subtilis)	27
COG2151	Predicted metal-sulfur cluster biosynthetic enzyme	27
COG0211	Ribosomal protein L27	27
COG1482	Phosphomannose isomerase	27
COG0088	Ribosomal protein L4	27
COG1435	Thymidine kinase	27
COG0037	Predicted ATPase of the PP-loop superfamily implicated in cell cycle control	27
COG0184	Ribosomal protein S15P/S13E	27
COG1293	Predicted RNA-binding protein homologous to eukaryotic snRNP	27
COG1972	Nucleoside permease	27
COG0193	Peptidyl-tRNA hydrolase	27
COG1841	Ribosomal protein L30/L7E	27
COG4476	Uncharacterized protein conserved in bacteria	27
COG0091	Ribosomal protein L22	27
COG0337	3-dehydroquinate synthetase	27
COG0752	Glycyl-tRNA synthetase, alpha subunit	27
COG0501	Zn-dependent protease with chaperone function	27
COG1854	LuxS protein involved in autoinducer AI2 synthesis	27
COG0130	Pseudouridine synthase	27
COG0781	Transcription termination factor	27
COG4098	Superfamily II DNA/RNA helicase required for DNA uptake (late competence protein)	27
COG2131	Deoxycytidylate deaminase	27
COG4975	Putative glucose uptake permease	27
COG0085	DNA-directed RNA polymerase, beta subunit/140 kD subunit	27
COG3412	Uncharacterized protein conserved in bacteria	27
COG5017	Uncharacterized conserved protein	27
COG0522	Ribosomal protein S4 and related proteins	27
COG1354	Uncharacterized conserved protein	27
COG1956	GAF domain-containing protein	27
COG0510	Predicted choline kinase involved in LPS biosynthesis	27
COG0255	Ribosomal protein L29	27
COG0357	Predicted S-adenosylmethionine-dependent methyltransferase involved in bacterial cell division	27
COG0223	Methionyl-tRNA formyltransferase	27
COG2065	Pyrimidine operon attenuation protein/uracil phosphoribosyltransferase	27
COG0809	S-adenosylmethionine:tRNA-ribosyltransferase-isomerase (queuine synthetase)	27
COG0290	Translation initiation factor 3 (IF-3)	27
COG2070	Dioxygenases related to 2-nitropropane dioxygenase	27
COG0324	tRNA delta(2)-isopentenylpyrophosphate transferase	27
COG1982	Arginine/lysine/ornithine decarboxylases	27
COG0695	Glutaredoxin and related proteins	27
COG1368	Phosphoglycerol transferase and related proteins, alkaline phosphatase superfamily	27
COG0180	Tryptophanyl-tRNA synthetase	27
COG0005	Purine nucleoside phosphorylase	27
COG0197	Ribosomal protein L16/L10E	27
COG2367	Beta-lactamase class A	27
COG2740	Predicted nucleic-acid-binding protein implicated in transcription termination	27
COG4640	Predicted membrane protein	27
COG0203	Ribosomal protein L17	27
COG4684	Predicted membrane protein	27
COG0332	3-oxoacyl-[acyl-carrier-protein] synthase III	27
COG0297	Glycogen synthase	27
COG0690	Preprotein translocase subunit SecE	27
COG3250	Beta-galactosidase/beta-glucuronidase	27
COG1216	Predicted glycosyltransferases	27
COG0263	Glutamate 5-kinase	27
COG2008	Threonine aldolase	27
COG0327	Uncharacterized conserved protein	27
COG1296	Predicted branched-chain amino acid permease (azaleucine resistance)	27
COG0218	Predicted GTPase	27
COG0202	DNA-directed RNA polymerase, alpha subunit/40 kD subunit	27
COG1621	Beta-fructosidases (levanase/invertase)	27
COG0042	tRNA-dihydrouridine synthase	27
COG2220	Predicted Zn-dependent hydrolases of the beta-lactamase fold	27
COG1624	Uncharacterized conserved protein	27
COG0847	DNA polymerase III, epsilon subunit and related 3'-5' exonucleases	27
COG0511	Biotin carboxyl carrier protein	27
COG4703	Uncharacterized protein conserved in bacteria	27
COG3981	Predicted acetyltransferase	27
COG1054	Predicted sulfurtransferase	27
COG0205	6-phosphofructokinase	27
COG1481	Uncharacterized protein conserved in bacteria	27
COG0775	Nucleoside phosphorylase	27
COG2860	Predicted membrane protein	27
COG0274	Deoxyribose-phosphate aldolase	27
COG0711	F0F1-type ATP synthase, subunit b	27
COG0114	Fumarase	27
COG0096	Ribosomal protein S8	27
COG0233	Ribosome recycling factor	27
COG4471	Uncharacterized protein conserved in bacteria	27
COG2827	Predicted endonuclease containing a URI domain	27
COG0057	Glyceraldehyde-3-phosphate dehydrogenase/erythrose-4-phosphate dehydrogenase	27
COG0662	Mannose-6-phosphate isomerase	27
COG0148	Enolase	27
COG4331	Predicted membrane protein	27
COG1577	Mevalonate kinase	27
COG0225	Peptide methionine sulfoxide reductase	27
COG0760	Parvulin-like peptidyl-prolyl isomerase	27
COG1840	ABC-type Fe3+ transport system, periplasmic component	27
COG0586	Uncharacterized membrane-associated protein	27
COG0558	Phosphatidylglycerophosphate synthase	27
COG0532	Translation initiation factor 2 (IF-2; GTPase)	27
COG0051	Ribosomal protein S10	27
COG0301	Thiamine biosynthesis ATP pyrophosphatase	27
COG0080	Ribosomal protein L11	27
COG0049	Ribosomal protein S7	27
COG4485	Predicted membrane protein	27
COG1247	Sortase and related acyltransferases	27
COG3022	Uncharacterized protein conserved in bacteria	27
COG1322	Uncharacterized protein conserved in bacteria	27
COG0571	dsRNA-specific ribonuclease	27
COG3557	Uncharacterized domain/protein associated with RNAses G and E	27
COG0244	Ribosomal protein L10	27
COG2502	Asparagine synthetase A	27
COG1814	Uncharacterized membrane protein	27
COG3679	Uncharacterized conserved protein	27
COG1832	Predicted CoA-binding protein	27
COG2893	Phosphotransferase system, mannose/fructose-specific component IIA	27
COG4721	Predicted membrane protein	27
COG4467	Uncharacterized protein conserved in bacteria	27
COG1477	Membrane-associated lipoprotein involved in thiamine biosynthesis	27
COG2071	Predicted glutamine amidotransferases	27
COG2818	3-methyladenine DNA glycosylase	27
COG0356	F0F1-type ATP synthase, subunit a	27
COG0390	ABC-type uncharacterized transport system, permease component	27
COG1376	Uncharacterized protein conserved in bacteria	27
COG0727	Predicted Fe-S-cluster oxidoreductase	27
COG0323	DNA mismatch repair enzyme (predicted ATPase)	27
COG0269	3-hexulose-6-phosphate synthase and related proteins	27
COG2302	Uncharacterized conserved protein, contains S4-like domain	27
COG1295	Predicted membrane protein	27
COG0482	Predicted tRNA(5-methylaminomethyl-2-thiouridylate) methyltransferase, contains the PP-loop ATPase domain	27
COG4123	Predicted O-methyltransferase	27
COG1198	Primosomal protein N' (replication factor Y) - superfamily II helicase	27
COG0285	Folylpolyglutamate synthase	27
COG0822	NifU homolog involved in Fe-S cluster formation	27
COG3855	Uncharacterized protein conserved in bacteria	27
COG0167	Dihydroorotate dehydrogenase	27
COG0238	Ribosomal protein S18	27
COG3579	Aminopeptidase C	27
COG1658	Small primase-like proteins (Toprim domain)	27
COG1083	CMP-N-acetylneuraminic acid synthetase	27
COG0268	Ribosomal protein S20	27
COG0261	Ribosomal protein L21	27
COG0110	Acetyltransferase (isoleucine patch superfamily)	27
COG0750	Predicted membrane-associated Zn-dependent proteases 1	27
COG0846	NAD-dependent protein deacetylases, SIR2 family	27
COG0086	DNA-directed RNA polymerase, beta' subunit/160 kD subunit	27
COG0266	Formamidopyrimidine-DNA glycosylase	27
COG2352	Phosphoenolpyruvate carboxylase	27
COG2832	Uncharacterized protein conserved in bacteria	27
COG2344	AT-rich DNA-binding protein	27
COG0098	Ribosomal protein S5	27
COG1250	3-hydroxyacyl-CoA dehydrogenase	27
COG3481	Predicted HD-superfamily hydrolase	27
COG0090	Ribosomal protein L2	27
COG0632	Holliday junction resolvasome, DNA-binding subunit	27
COG2964	Uncharacterized protein conserved in bacteria	27
COG0230	Ribosomal protein L34	27
COG0283	Cytidylate kinase	27
COG0105	Nucleoside diphosphate kinase	27
COG0669	Phosphopantetheine adenylyltransferase	27
COG0048	Ribosomal protein S12	27
COG4470	Uncharacterized protein conserved in bacteria	27
COG2384	Predicted SAM-dependent methyltransferase	27
COG1739	Uncharacterized conserved protein	27
COG1141	Ferredoxin	27
COG5547	Small integral membrane protein	27
COG0544	FKBP-type peptidyl-prolyl cis-trans isomerase (trigger factor)	27
COG0325	Predicted enzyme with a TIM-barrel fold	27
COG0171	NAD synthase	27
COG0100	Ribosomal protein S11	27
COG1440	Phosphotransferase system cellobiose-specific component IIB	27
COG3906	Uncharacterized protein conserved in bacteria	27
COG1323	Predicted nucleotidyltransferase	27
COG1988	Predicted membrane-bound metal-dependent hydrolases	27
COG4129	Predicted membrane protein	27
COG0322	Nuclease subunit of the excinuclease complex	27
COG0736	Phosphopantetheinyl transferase (holo-ACP synthase)	27
COG0363	6-phosphogluconolactonase/Glucosamine-6-phosphate isomerase/deaminase	27
COG0391	Uncharacterized conserved protein	27
COG0081	Ribosomal protein L1	27
COG0776	Bacterial nucleoid DNA-binding protein	27
COG2855	Predicted membrane protein	27
COG2731	Beta-galactosidase, beta subunit	27
COG0560	Phosphoserine phosphatase	27
COG0682	Prolipoprotein diacylglyceryltransferase	27
COG0574	Phosphoenolpyruvate synthase/pyruvate phosphate dikinase	27
COG1078	HD superfamily phosphohydrolases	27
COG0152	Phosphoribosylaminoimidazolesuccinocarboxamide (SAICAR) synthase	27
COG2003	DNA repair proteins	27
COG1534	Predicted RNA-binding protein containing KH domain, possibly ribosomal protein	27
COG0735	Fe2+/Zn2+ uptake regulation proteins	27
COG0801	7,8-dihydro-6-hydroxymethylpterin-pyrophosphokinase	27
COG4708	Predicted membrane protein	27
COG3343	DNA-directed RNA polymerase, delta subunit	27
COG2148	Sugar transferases involved in lipopolysaccharide synthesis	27
COG0360	Ribosomal protein S6	27
COG0617	tRNA nucleotidyltransferase/poly(A) polymerase	27
COG0636	F0F1-type ATP synthase, subunit c/Archaeal/vacuolar-type H+-ATPase, subunit K	27
COG2315	Uncharacterized protein conserved in bacteria	27
COG0014	Gamma-glutamyl phosphate reductase	27
COG4767	Glycopeptide antibiotics resistance protein	27
COG1544	Ribosome-associated protein Y (PSrp-1)	27
COG3688	Predicted RNA-binding protein containing a PIN domain	27
COG0802	Predicted ATPase or kinase	27
COG0250	Transcription antiterminator	27
COG0381	UDP-N-acetylglucosamine 2-epimerase	27
COG0498	Threonine synthase	27
COG0190	5,10-methylene-tetrahydrofolate dehydrogenase/Methenyl tetrahydrofolate cyclohydrolase	27
COG1722	Exonuclease VII small subunit	27
COG2050	Uncharacterized protein, possibly involved in aromatic compounds catabolism	27
COG3619	Predicted membrane protein	27
COG2179	Predicted hydrolase of the HAD superfamily	27
COG0818	Diacylglycerol kinase	27
COG0093	Ribosomal protein L14	27
COG0302	GTP cyclohydrolase I	27
COG1381	Recombinational DNA repair protein (RecF pathway)	27
COG1230	Co/Zn/Cd efflux system component	27
COG0670	Integral membrane protein, interacts with FtsH	27
COG4465	Pleiotropic transcriptional repressor	27
COG0166	Glucose-6-phosphate isomerase	27
COG3623	Putative L-xylulose-5-phosphate 3-epimerase	27
COG0343	Queuine/archaeosine tRNA-ribosyltransferase	27
COG0721	Asp-tRNAAsn/Glu-tRNAGln amidotransferase C subunit	27
COG1564	Thiamine pyrophosphokinase	27
COG0594	RNase P protein component	27
COG1182	Acyl carrier protein phosphodiesterase	27
COG3601	Predicted membrane protein	27
COG4814	Uncharacterized protein with an alpha/beta hydrolase fold	27
COG0162	Tyrosyl-tRNA synthetase	27
COG0227	Ribosomal protein L28	27
COG1314	Preprotein translocase subunit SecG	27
COG0217	Uncharacterized conserved protein	27
COG0228	Ribosomal protein S16	27
COG0082	Chorismate synthase	27
COG3315	O-Methyltransferase involved in polyketide biosynthesis	27
COG0249	Mismatch repair ATPase (MutS family)	27
COG0102	Ribosomal protein L13	27
COG1272	Predicted membrane protein, hemolysin III homolog	27
COG0618	Exopolyphosphatase-related proteins	27
COG1732	Periplasmic glycine betaine/choline-binding (lipo)protein of an ABC-type transport system (osmoprotectant binding protein)	27
COG3966	Protein involved in D-alanine esterification of lipoteichoic acid and wall teichoic acid (D-alanine transfer protein)	27
COG2110	Predicted phosphatase homologous to the C-terminal domain of histone macroH2A1	27
COG0692	Uracil DNA glycosylase	27
COG1092	Predicted SAM-dependent methyltransferases	27
COG0450	Peroxiredoxin	27
COG1640	4-alpha-glucanotransferase	27
COG3857	ATP-dependent nuclease, subunit B	27
COG0441	Threonyl-tRNA synthetase	27
COG3326	Predicted membrane protein	27
COG4716	Myosin-crossreactive antigen	27
COG1862	Preprotein translocase subunit YajC	27
COG1057	Nicotinic acid mononucleotide adenylyltransferase	27
COG4732	Predicted membrane protein	27
COG1589	Cell division septal protein	27
COG0220	Predicted S-adenosylmethionine-dependent methyltransferase	27
COG0264	Translation elongation factor Ts	27
COG0275	Predicted S-adenosylmethionine-dependent methyltransferase involved in cell envelope biogenesis	27
COG0234	Co-chaperonin GroES (HSP10)	27
COG1168	Bifunctional PLP-dependent enzyme with beta-cystathionase and maltose regulon repressor activities	27
COG0041	Phosphoribosylcarboxyaminoimidazole (NCAIR) mutase	27
COG0207	Thymidylate synthase	27
COG0820	Predicted Fe-S-cluster redox enzyme	27
COG1799	Uncharacterized protein conserved in bacteria	27
COG3344	Retron-type reverse transcriptase	27
COG1211	4-diphosphocytidyl-2-methyl-D-erithritol synthase	27
COG0858	Ribosome-binding factor A	27
COG1466	DNA polymerase III, delta subunit	27
COG2309	Leucyl aminopeptidase (aminopeptidase T)	27
COG4687	Uncharacterized protein conserved in bacteria	27
COG0172	Seryl-tRNA synthetase	27
COG0556	Helicase subunit of the DNA excision repair complex	27
COG1942	Uncharacterized protein, 4-oxalocrotonate tautomerase homolog	27
COG0355	F0F1-type ATP synthase, epsilon subunit (mitochondrial delta subunit)	27
COG3884	Acyl-ACP thioesterase	27
COG4487	Uncharacterized protein conserved in bacteria	27
COG0024	Methionine aminopeptidase	27
COG1066	Predicted ATP-dependent serine protease	27
COG3611	Replication initiation/membrane attachment protein	27
COG0459	Chaperonin GroEL (HSP60 family)	27
COG0468	RecA/RadA recombinase	27
COG0828	Ribosomal protein S21	27
COG0612	Predicted Zn-dependent peptidases	27
COG0344	Predicted membrane protein	27
COG0803	ABC-type metal ion transport system, periplasmic component/surface adhesin	27
COG1358	Ribosomal protein HS6-type (S12/L30/L7a)	27
COG0708	Exonuclease III	27
COG0052	Ribosomal protein S2	27
COG0240	Glycerol-3-phosphate dehydrogenase	27
COG0718	Uncharacterized protein conserved in bacteria	27
COG3314	Uncharacterized protein conserved in bacteria	27
COG0204	1-acyl-sn-glycerol-3-phosphate acyltransferase	27
COG0742	N6-adenine-specific methylase	27
COG0256	Ribosomal protein L18	27
COG0497	ATPase involved in DNA repair	27
COG1242	Predicted Fe-S oxidoreductase	27
COG0009	Putative translation factor (SUA5)	27
COG1071	Pyruvate/2-oxoglutarate dehydrogenase complex, dehydrogenase (E1) component, eukaryotic type, alpha subunit	27
COG0058	Glucan phosphorylase	27
COG0605	Superoxide dismutase	27
COG1490	D-Tyr-tRNAtyr deacylase	27
COG0533	Metal-dependent proteases with possible chaperone activity	27
COG0194	Guanylate kinase	27
COG0634	Hypoxanthine-guanine phosphoribosyltransferase	27
COG0185	Ribosomal protein S19	27
COG0319	Predicted metal-dependent hydrolase	27
COG3425	3-hydroxy-3-methylglutaryl CoA synthase	27
COG2182	Maltose-binding periplasmic proteins/domains	27
COG5503	Uncharacterized conserved small protein	27
COG0055	F0F1-type ATP synthase, beta subunit	27
COG0442	Prolyl-tRNA synthetase	27
COG1576	Uncharacterized conserved protein	27
COG1970	Large-conductance mechanosensitive channel	27
COG2137	Uncharacterized protein conserved in bacteria	27
COG0825	Acetyl-CoA carboxylase alpha subunit	27
COG0125	Thymidylate kinase	27
COG2919	Septum formation initiator	27
COG0089	Ribosomal protein L23	27
COG3158	K+ transporter	27
COG1835	Predicted acyltransferases	27
COG0756	dUTPase	27
COG0812	UDP-N-acetylmuramate dehydrogenase	27
COG3512	Uncharacterized protein conserved in bacteria	27
COG3290	Signal transduction histidine kinase regulating citrate/malate metabolism	27
COG4466	Uncharacterized protein conserved in bacteria	27
COG1286	Uncharacterized membrane protein, required for colicin V production	27
COG2177	Cell division protein	27
COG1299	Phosphotransferase system, fructose-specific IIC component	27
COG1619	Uncharacterized proteins, homologs of microcin C7 resistance protein MccF	27
COG0138	AICAR transformylase/IMP cyclohydrolase PurH (only IMP cyclohydrolase domain in Aful)	27
COG0701	Predicted permeases	27
COG2824	Uncharacterized Zn-ribbon-containing protein involved in phosphonate metabolism	27
COG0491	Zn-dependent hydrolases, including glyoxylases	27
COG0398	Uncharacterized conserved protein	27
COG1636	Uncharacterized protein conserved in bacteria	27
COG2501	Uncharacterized conserved protein	27
COG0710	3-dehydroquinate dehydratase	27
COG1713	Predicted HD superfamily hydrolase involved in NAD metabolism	27
COG1493	Serine kinase of the HPr protein, regulates carbohydrate metabolism	27
COG4839	Protein required for the initiation of cell division	27
COG0150	Phosphoribosylaminoimidazole (AIR) synthetase	27
COG2116	Formate/nitrite family of transporters	27
COG0015	Adenylosuccinate lyase	27
COG3442	Predicted glutamine amidotransferase	27
COG0504	CTP synthase (UTP-ammonia lyase)	27
COG0120	Ribose 5-phosphate isomerase	27
COG0165	Argininosuccinate lyase	27
COG0103	Ribosomal protein S9	27
COG0622	Predicted phosphoesterase	27
COG0335	Ribosomal protein L19	27
COG2739	Uncharacterized protein conserved in bacteria	27
COG4642	Uncharacterized protein conserved in bacteria	27
COG0294	Dihydropteroate synthase and related enzymes	27
COG0345	Pyrroline-5-carboxylate reductase	27
COG1399	Predicted metal-binding, possibly nucleic acid-binding protein	27
COG0262	Dihydrofolate reductase	27
COG0559	Branched-chain amino acid ABC-type transport system, permease components	27
COG0359	Ribosomal protein L9	27
COG4940	Competence protein ComGF	27
COG1072	Panthothenate kinase	27
COG2514	Predicted ring-cleavage extradiol dioxygenase	27
COG0126	3-phosphoglycerate kinase	27
COG1966	Carbon starvation protein, predicted membrane protein	27
COG0035	Uracil phosphoribosyltransferase	27
COG4768	Uncharacterized protein containing a divergent version of the methyl-accepting chemotaxis-like domain	27
COG4475	Uncharacterized protein conserved in bacteria	27
COG0799	Uncharacterized homolog of plant Iojap protein	27
COG3853	Uncharacterized protein involved in tellurite resistance	27
COG2095	Multiple antibiotic transporter	27
COG4758	Predicted membrane protein	27
COG0602	Organic radical activating enzymes	27
COG0127	Xanthosine triphosphate pyrophosphatase	27
COG0137	Argininosuccinate synthase	27
COG0509	Glycine cleavage system H protein (lipoate-binding)	27
COG3142	Uncharacterized protein involved in copper resistance	27
COG0237	Dephospho-CoA kinase	27
COG4894	Uncharacterized conserved protein	27
COG0061	Predicted sugar kinase	27
COG0054	Riboflavin synthase beta-chain	27
COG1195	Recombinational DNA repair ATPase (RecF pathway)	27
COG3759	Predicted membrane protein	27
COG0288	Carbonic anhydrase	27
COG0215	Cysteinyl-tRNA synthetase	27
COG4690	Dipeptidase	27
COG0849	Actin-like ATPase involved in cell division	27
COG3091	Uncharacterized protein conserved in bacteria	27
COG1122	ABC-type cobalt transport system, ATPase component	27
COG1898	dTDP-4-dehydrorhamnose 3,5-epimerase and related enzymes	27
COG4472	Uncharacterized protein conserved in bacteria	27
COG1304	L-lactate dehydrogenase (FMN-dependent) and related alpha-hydroxy acid dehydrogenases	27
COG0394	Protein-tyrosine-phosphatase	27
COG1278	Cold shock proteins	27
COG0094	Ribosomal protein L5	27
COG4479	Uncharacterized protein conserved in bacteria	27
COG3859	Predicted membrane protein	27
COG0020	Undecaprenyl pyrophosphate synthase	27
COG4443	Uncharacterized protein conserved in bacteria	27
COG0191	Fructose/tagatose bisphosphate aldolase	27
COG0053	Predicted Co/Zn/Cd cation transporters	27
COG1696	Predicted membrane protein involved in D-alanine export	27
COG0647	Predicted sugar phosphatases of the HAD superfamily	27
COG0779	Uncharacterized protein conserved in bacteria	27
COG3944	Capsular polysaccharide biosynthesis protein	27
COG2868	Predicted ribosomal protein	27
COG3887	Predicted signaling protein consisting of a modified GGDEF domain and a DHH domain	27
COG2606	Uncharacterized conserved protein	27
COG4835	Uncharacterized protein conserved in bacteria	27
COG1420	Transcriptional regulator of heat shock gene	27
COG0101	Pseudouridylate synthase	27
COG0229	Conserved domain frequently associated with peptide methionine sulfoxide reductase	27
COG1879	ABC-type sugar transport system, periplasmic component	27
COG4224	Uncharacterized protein conserved in bacteria	27
COG3763	Uncharacterized protein conserved in bacteria	27
COG1189	Predicted rRNA methylase	27
COG1385	Uncharacterized protein conserved in bacteria	27
COG0186	Ribosomal protein S17	27
COG0771	UDP-N-acetylmuramoylalanine-D-glutamate ligase	27
COG0018	Arginyl-tRNA synthetase	27
COG0328	Ribonuclease HI	27
COG0691	tmRNA-binding protein	27
COG0099	Ribosomal protein S13	27
COG0195	Transcription elongation factor	27
COG1811	Uncharacterized membrane protein, possible Na+ channel or pump	27
COG1502	Phosphatidylserine/phosphatidylglycerophosphate/cardiolipin synthases and related enzymes	27
COG0292	Ribosomal protein L20	27
COG0665	Glycine/D-amino acid oxidases (deaminating)	27
COG1271	Cytochrome bd-type quinol oxidase, subunit 1	27
COG0104	Adenylosuccinate synthase	27
COG4474	Uncharacterized protein conserved in bacteria	27
COG0333	Ribosomal protein L32	27
COG1294	Cytochrome bd-type quinol oxidase, subunit 2	27
COG0762	Predicted integral membrane protein	27
COG1660	Predicted P-loop-containing kinase	27
COG1806	Uncharacterized protein conserved in bacteria	27
COG1257	Hydroxymethylglutaryl-CoA reductase	27
COG2252	Permeases	27
COG0087	Ribosomal protein L3	27
COG4698	Uncharacterized protein conserved in bacteria	27
COG0206	Cell division GTPase	27
COG2246	Predicted membrane protein	27
COG1869	ABC-type ribose transport system, auxiliary component	27
COG1600	Uncharacterized Fe-S protein	27
COG4858	Uncharacterized membrane-bound protein conserved in bacteria	27
COG0128	5-enolpyruvylshikimate-3-phosphate synthase	27
COG0149	Triosephosphate isomerase	27
COG1882	Pyruvate-formate lyase	27
COG1847	Predicted RNA-binding protein	27
COG0083	Homoserine kinase	27
COG0687	Spermidine/putrescine-binding periplasmic protein	27
COG3568	Metal-dependent hydrolase	27
COG0416	Fatty acid/phospholipid biosynthesis enzyme	27
COG1085	Galactose-1-phosphate uridylyltransferase	27
COG0528	Uridylate kinase	27
COG0265	Trypsin-like serine proteases, typically periplasmic, contain C-terminal PDZ domain	27
COG0712	F0F1-type ATP synthase, delta subunit (mitochondrial oligomycin sensitivity protein)	27
COG0631	Serine/threonine protein phosphatase	27
COG0592	DNA polymerase sliding clamp subunit (PCNA homolog)	27
COG3689	Predicted membrane protein	27
COG4473	Predicted ABC-type exoprotein transport system, permease component	27
COG4481	Uncharacterized protein conserved in bacteria	27
COG3576	Predicted flavin-nucleotide-binding protein structurally related to pyridoxine 5'-phosphate oxidase	26
COG4357	Uncharacterized conserved protein	26
COG0696	Phosphoglyceromutase	26
COG1968	Uncharacterized bacitracin resistance protein	26
COG3513	Uncharacterized protein conserved in bacteria	26
COG2321	Predicted metalloprotease	26
COG2972	Predicted signal transduction protein with a C-terminal ATPase domain	26
COG2081	Predicted flavoproteins	26
COG0313	Predicted methyltransferases	26
COG0307	Riboflavin synthase alpha chain	26
COG2040	Homocysteine/selenocysteine methylase (S-methylmethionine-dependent)	26
COG0136	Aspartate-semialdehyde dehydrogenase	26
COG0819	Putative transcription activator	26
COG2262	GTPases	26
COG0151	Phosphoribosylamine-glycine ligase	26
COG0540	Aspartate carbamoyltransferase, catalytic chain	26
COG2145	Hydroxyethylthiazole kinase, sugar kinase family	26
COG0527	Aspartokinases	26
COG1816	Adenosine deaminase	26
COG5549	Predicted Zn-dependent protease	26
COG4529	Uncharacterized protein conserved in bacteria	26
COG3708	Uncharacterized protein conserved in bacteria	26
COG2195	Di- and tripeptidases	26
COG0183	Acetyl-CoA acetyltransferase	26
COG1428	Deoxynucleoside kinases	26
COG0222	Ribosomal protein L7/L12	26
COG0576	Molecular chaperone GrpE (heat shock protein)	26
COG1288	Predicted membrane protein	26
COG0352	Thiamine monophosphate synthase	26
COG1196	Chromosome segregation ATPases	26
COG0569	K+ transport systems, NAD-binding component	26
COG3575	Uncharacterized protein conserved in bacteria	26
COG5506	Uncharacterized conserved protein	26
COG3760	Uncharacterized conserved protein	26
COG1409	Predicted phosphohydrolases	25
COG3694	ABC-type uncharacterized transport system, permease component	25
COG0683	ABC-type branched-chain amino acid transport systems, periplasmic component	25
COG2211	Na+/melibiose symporter and related transporters	25
COG0334	Glutamate dehydrogenase/leucine dehydrogenase	25
COG0627	Predicted esterase	25
COG1694	Predicted pyrophosphatase	24
COG4587	ABC-type uncharacterized transport system, permease component	24
COG0389	Nucleotidyltransferase/DNA polymerase involved in DNA repair	24
COG0757	3-dehydroquinate dehydratase II	24
COG0004	Ammonia permease	24
COG4086	Predicted secreted protein	24
COG1575	1,4-dihydroxy-2-naphthoate octaprenyltransferase	24
COG1611	Predicted Rossmann fold nucleotide-binding protein	24
COG0502	Biotin synthase and related enzymes	23
COG2230	Cyclopropane fatty acid synthase and related methyltransferases	23
COG4912	Predicted DNA alkylation repair enzyme	23
COG0280	Phosphotransacetylase	23
COG3957	Phosphoketolase	23
COG1555	DNA uptake protein and related DNA-binding proteins	23
COG0404	Glycine cleavage system T protein (aminomethyltransferase)	23
COG0330	Membrane protease subunits, stomatin/prohibitin homologs	23
COG2390	Transcriptional regulator, contains sigma factor-related N-terminal domain	23
COG4177	ABC-type branched-chain amino acid transport system, permease component	23
COG1472	Beta-glucosidase-related glycosidases	23
COG4585	Signal transduction histidine kinase	23
COG3560	Predicted oxidoreductase related to nitroreductase	23
COG0845	Membrane-fusion protein	23
COG1595	DNA-directed RNA polymerase specialized sigma subunit, sigma24 homolog	23
COG0295	Cytidine deaminase	23
COG1904	Glucuronate isomerase	23
COG0366	Glycosidases	23
COG3382	Uncharacterized conserved protein	22
COG0599	Uncharacterized homolog of gamma-carboxymuconolactone decarboxylase subunit	22
COG1947	4-diphosphocytidyl-2C-methyl-D-erythritol 2-phosphate synthase	22
COG0640	Predicted transcriptional regulators	22
COG4815	Uncharacterized protein conserved in bacteria	22
COG3493	Na+/citrate symporter	22
COG3458	Acetyl esterase (deacetylase)	22
COG0281	Malic enzyme	22
COG1931	Uncharacterized protein conserved in archaea	21
COG3278	Cbb3-type cytochrome oxidase, subunit 1	21
COG1040	Predicted amidophosphoribosyltransferases	21
COG0025	NhaP-type Na+/H+ and K+/H+ antiporters	21
COG4499	Predicted membrane protein	20
COG2164	Uncharacterized conserved protein	20
COG0448	ADP-glucose pyrophosphorylase	19
COG2274	ABC-type bacteriocin/lantibiotic exporters, contain an N-terminal double-glycine peptidase domain	18
COG3505	Type IV secretory pathway, VirD4 components	18
COG1458	Predicted DNA-binding protein containing PIN domain	17
COG5433	Transposase	17
COG3378	Predicted ATPase	16
COG4300	Predicted permease, cadmium resistance protein	16
COG0384	Predicted epimerase, PhzC/PhzF homolog	16
COG3451	Type IV secretory pathway, VirB4 components	16
COG2946	Putative phage replication protein RstA	14
COG4468	Galactose-1-phosphate uridyltransferase	14
COG4043	Uncharacterized conserved protein	14
COG0286	Type I restriction-modification system methyltransferase subunit	14
COG0791	Cell wall-associated hydrolases (invasion-associated proteins)	14
COG4367	Uncharacterized protein conserved in bacteria	14
COG0514	Superfamily II DNA helicase	13
COG1403	Restriction endonuclease	12
COG4734	Antirestriction protein	12
COG4926	Phage-related protein	12
COG4824	Phage-related holin (Lysis protein)	12
COG3345	Alpha-galactosidase	12
COG3617	Prophage antirepressor	12
COG2320	Uncharacterized conserved protein	11
COG4626	Phage terminase-like protein, large subunit	11
COG3700	Acid phosphatase (class B)	11
COG3747	Phage terminase, small subunit	11
COG2865	Predicted transcriptional regulator containing an HTH domain and an uncharacterized domain shared with the mammalian protein Schlafen	11
COG3843	Type IV secretory pathway, VirD2 components (relaxase)	11
COG4653	Predicted phage phi-C31 gp36 major capsid-like protein	11
COG0693	Putative intracellular protease/amidase	10
COG3646	Uncharacterized phage-encoded protein	9
COG4537	Competence protein ComGC	9
COG3655	Predicted transcriptional regulator	9
COG2207	AraC-type DNA-binding domain-containing proteins	9
COG4695	Phage-related protein	9
COG5546	Small integral membrane protein	8
COG3774	Mannosyltransferase OCH1 and related enzymes	8
COG1343	Uncharacterized protein predicted to be involved in DNA repair	8
COG1203	Predicted helicases	8
COG5545	Predicted P-loop ATPase and inactivated derivatives	7
COG2314	Predicted membrane protein	7
COG4707	Uncharacterized protein conserved in bacteria	7
COG1468	RecB family exonuclease	7
COG0257	Ribosomal protein L36	7
COG0153	Galactokinase	7
COG2378	Predicted transcriptional regulator	7
COG5412	Phage-related protein	7
COG2826	Transposase and inactivated derivatives, IS30 family	6
COG4570	Holliday junction resolvase	6
COG3464	Transposase and inactivated derivatives	6
COG4823	Abortive infection bacteriophage resistance protein	5
COG4115	Uncharacterized protein conserved in bacteria	5
COG1598	Uncharacterized conserved protein	5
COG2161	Antitoxin of toxin-antitoxin stability system	5
COG5585	NAD+--asparagine ADP-ribosyltransferase	5
COG3177	Uncharacterized conserved protein	5
COG3649	Uncharacterized protein predicted to be involved in DNA repair	4
COG3654	Prophage maintenance system killer protein	4
COG0863	DNA modification methylase	4
COG3723	Recombinational DNA repair protein (RecE pathway)	4
COG1724	Predicted periplasmic or secreted lipoprotein	4
COG5283	Phage-related tail protein	3
COG1783	Phage terminase large subunit	3
COG3328	Transposase and inactivated derivatives	3
COG1059	Thermostable 8-oxoguanine DNA glycosylase	3
COG0347	Nitrogen regulatory protein PII	2
COG2856	Predicted Zn peptidase	2
COG3316	Transposase and inactivated derivatives	2
COG0338	Site-specific DNA methylase	2
COG4509	Uncharacterized protein conserved in bacteria	2
COG2720	Uncharacterized vancomycin resistance protein	2
COG4644	Transposase and inactivated derivatives, TnpA family	2
COG1280	Putative threonine efflux protein	2
COG5437	Predicted secreted protein	2
COG3943	Virulence protein	2
COG1106	Predicted ATPases	2
COG0535	Predicted Fe-S oxidoreductases	2
COG2337	Growth inhibitor	2
COG0610	Type I site-specific restriction-modification system, R (restriction) subunit and related helicases	1
COG0003	Oxyanion-translocating ATPase	1
COG3559	Putative exporter of polyketide antibiotics	1
COG4403	Lantibiotic modifying enzyme	1
COG1432	Uncharacterized conserved protein	1
COG2076	Membrane transporters of cations and cationic drugs	1
COG3728	Phage terminase, small subunit	1
COG3598	RecA-family ATPase	1
COG1204	Superfamily II helicase	1
COG1943	Transposase and inactivated derivatives	1
COG3969	Predicted phosphoadenosine phosphosulfate sulfotransferase	1
COG0798	Arsenite efflux pump ACR3 and related permeases	1
COG4652	Uncharacterized protein conserved in bacteria	1
Table S1. Gene families used in the complete genome group.

## Sheet: Table S2
COG	functional annotation	gene count
COG0452	Phosphopantothenoylcysteine synthetase/decarboxylase	473
COG0744	Membrane carboxypeptidase (penicillin-binding protein)	294
COG0476	Dinucleotide-utilizing enzymes involved in molybdopterin and thiamine biosynthesis family 2	288
COG0642	Signal transduction histidine kinase	266
COG0561	Predicted hydrolases of the HAD superfamily	261
COG1609	Transcriptional regulators	222
COG0833	Amino acid transporters	210
COG0492	Thioredoxin reductase	208
COG1131	ABC-type multidrug transport system, ATPase component	201
COG1027	Aspartate ammonia-lyase	182
COG1126	ABC-type polar amino acid transport system, ATPase component	176
COG1393	Arsenate reductase and related proteins, glutaredoxin family	175
COG0583	Transcriptional regulator	172
COG1136	ABC-type antimicrobial peptide transport system, ATPase component	172
COG0499	S-adenosylhomocysteine hydrolase	170
COG1396	Predicted transcriptional regulators	159
COG0765	ABC-type amino acid transport system, permease component	158
COG1348	Nitrogenase subunit NifH (ATPase)	139
COG0503	Adenine/guanine phosphoribosyltransferases and related PRPP-binding proteins	138
COG0577	ABC-type antimicrobial peptide transport system, permease component	138
COG0525	Valyl-tRNA synthetase	138
COG0511	Biotin carboxyl carrier protein	138
COG0095	Lipoate-protein ligase A	137
COG1438	Arginine repressor	136
COG3414	Phosphotransferase system, galactitol-specific IIB component	136
COG1172	Ribose/xylose/arabinose/galactoside ABC-type transport systems, permease components	136
COG1309	Transcriptional regulator	135
COG1418	Predicted HD superfamily hydrolase	134
COG0596	Predicted hydrolases or acyltransferases (alpha/beta hydrolase superfamily)	134
COG0671	Membrane-associated phospholipid phosphatase	134
COG1122	ABC-type cobalt transport system, ATPase component	133
COG0438	Glycosyltransferase	133
COG0346	Lactoylglutathione lyase and related lyases	132
COG1302	Uncharacterized protein conserved in bacteria	132
COG1117	ABC-type phosphate transport system, ATPase component	130
COG1704	Uncharacterized conserved protein	128
COG0488	ATPase components of ABC transporters with duplicated ATPase domains	127
COG0366	Glycosidases	125
COG0443	Molecular chaperone	121
COG0110	Acetyltransferase (isoleucine patch superfamily)	117
COG0235	Ribulose-5-phosphate 4-epimerase and related epimerases and aldolases	110
COG1476	Predicted transcriptional regulators	107
COG1596	Periplasmic protein involved in polysaccharide export	95
COG0563	Adenylate kinase and related kinases	94
COG0582	Integrase	93
COG0681	Signal peptidase I	92
COG0199	Ribosomal protein S14	92
COG1284	Uncharacterized conserved protein	92
COG1109	Phosphomannomutase	92
COG0142	Geranylgeranyl pyrophosphate synthase	92
COG0698	Ribose 5-phosphate isomerase RpiB	92
COG0517	FOG: CBS domain	92
COG0789	Predicted transcriptional regulators	92
COG2503	Predicted secreted acid phosphatase	92
COG3715	Phosphotransferase system, mannose/fructose/N-acetylgalactosamine-specific component IIC	92
COG3278	Cbb3-type cytochrome oxidase, subunit 1	91
COG1577	Mevalonate kinase	91
COG2141	Coenzyme F420-dependent N5,N10-methylene tetrahydromethanopterin reductase and related flavin-dependent oxidoreductases	91
COG0168	Trk-type K+ transport systems, membrane components	91
COG0664	cAMP-binding proteins - catabolite gene activator and regulatory subunit of cAMP-dependent protein kinases	91
COG1132	ABC-type multidrug transport system, ATPase and permease components	91
COG0607	Rhodanese-related sulfurtransferase	91
COG0589	Universal stress protein UspA and related nucleotide-binding proteins	91
COG1307	Uncharacterized protein conserved in bacteria	91
COG0704	Phosphate uptake regulator	90
COG1012	NAD-dependent aldehyde dehydrogenases	90
COG1187	16S rRNA uridine-516 pseudouridylate synthase and related pseudouridylate synthases	90
COG1761	DNA-directed RNA polymerase, subunit L	90
COG0769	UDP-N-acetylmuramyl tripeptide synthase	90
COG0546	Predicted phosphatases	90
COG0552	Signal recognition particle GTPase	90
COG0463	Glycosyltransferases involved in cell wall biogenesis	90
COG0580	Glycerol uptake facilitator and related permeases (Major Intrinsic Protein Family)	89
COG3037	Uncharacterized protein conserved in bacteria	89
COG0628	Predicted permease	88
COG2195	Di- and tripeptidases	88
COG2755	Lysophospholipase L1 and related esterases	88
COG2244	Membrane protein involved in the export of O-antigen and teichoic acid	88
COG0778	Nitroreductase	88
COG1180	Pyruvate-formate lyase-activating enzyme	88
COG0566	rRNA methylases	87
COG1846	Transcriptional regulators	87
COG1386	Predicted transcriptional regulator containing the HTH domain	87
COG1380	Putative effector of murein hydrolase LrgA	87
COG1104	Cysteine sulfinate desulfinase/cysteine desulfurase and related enzymes	87
COG0187	Type IIA topoisomerase (DNA gyrase/topo II, topoisomerase IV), B subunit	87
COG1346	Putative effector of murein hydrolase	86
COG3599	Cell division initiation protein	86
COG2984	ABC-type uncharacterized transport system, periplasmic component	86
COG0461	Orotate phosphoribosyltransferase	86
COG1196	Chromosome segregation ATPases	85
COG1670	Acetyltransferases, including N-acetylases of ribosomal proteins	84
COG1268	Uncharacterized conserved protein	84
COG0448	ADP-glucose pyrophosphorylase	84
COG4120	ABC-type uncharacterized transport system, permease component	84
COG0154	Asp-tRNAAsn/Glu-tRNAGln amidotransferase A subunit and related amidases	84
COG0600	ABC-type nitrate/sulfonate/bicarbonate transport system, permease component	83
COG1175	ABC-type sugar transport systems, permease components	82
COG4463	Transcriptional repressor of class III stress genes	82
COG0707	UDP-N-acetylglucosamine:LPS N-acetylglucosamine transferase	81
COG1335	Amidases related to nicotinamidase	78
COG0006	Xaa-Pro aminopeptidase	74
COG0719	ABC-type transport system involved in Fe-S cluster assembly, permease component	72
COG0456	Acetyltransferases	69
COG0766	UDP-N-acetylglucosamine enolpyruvyl transferase	67
COG1266	Predicted metal-dependent membrane protease	65
COG1135	ABC-type metal ion transport system, ATPase component	59
COG3942	Surface antigen	56
COG0598	Mg2+ and Co2+ transporters	52
COG0673	Predicted dehydrogenases and related proteins	50
COG0542	ATPases with chaperone activity, ATP-binding subunit	49
COG1523	Type II secretory pathway, pullulanase PulA and related glycosidases	49
COG0504	CTP synthase (UTP-ammonia lyase)	48
COG1234	Metal-dependent hydrolases of the beta-lactamase superfamily III	48
COG1051	ADP-ribose pyrophosphatase	47
COG1174	ABC-type proline/glycine betaine transport systems, permease component	47
COG0316	Uncharacterized conserved protein	47
COG0460	Homoserine dehydrogenase	47
COG0536	Predicted GTPase	47
COG0436	Aspartate/tyrosine/aromatic aminotransferase	47
COG1198	Primosomal protein N' (replication factor Y) - superfamily II helicase	47
COG0722	3-deoxy-D-arabino-heptulosonate 7-phosphate (DAHP) synthase	47
COG0196	FAD synthase	47
COG4720	Predicted membrane protein	47
COG1957	Inosine-uridine nucleoside N-ribohydrolase	47
COG0573	ABC-type phosphate transport system, permease component	47
COG0173	Aspartyl-tRNA synthetase	47
COG1559	Predicted periplasmic solute-binding protein	47
COG0039	Malate/lactate dehydrogenases	47
COG1780	Protein involved in ribonucleotide reduction	47
COG0483	Archaeal fructose-1,6-bisphosphatase and related enzymes of inositol monophosphatase family	47
COG1464	ABC-type metal ion transport system, periplasmic component/surface antigen	47
COG0034	Glutamine phosphoribosylpyrophosphate amidotransferase	47
COG0703	Shikimate kinase	47
COG0619	ABC-type cobalt transport system, permease component CbiQ and related transporters	47
COG2255	Holliday junction resolvasome, helicase subunit	47
COG0185	Ribosomal protein S19	46
COG1680	Beta-lactamase class C and other penicillin binding proteins	46
COG0617	tRNA nucleotidyltransferase/poly(A) polymerase	46
COG0497	ATPase involved in DNA repair	46
COG0337	3-dehydroquinate synthetase	46
COG0207	Thymidylate synthase	46
COG1841	Ribosomal protein L30/L7E	46
COG0410	ABC-type branched-chain amino acid transport systems, ATPase component	46
COG3444	Phosphotransferase system, mannose/fructose/N-acetylgalactosamine-specific component IIB	46
COG1123	ATPase components of various ABC-type transport systems, contain duplicated ATPase	46
COG0094	Ribosomal protein L5	46
COG1725	Predicted transcriptional regulators	46
COG4684	Predicted membrane protein	46
COG0262	Dihydrofolate reductase	46
COG0091	Ribosomal protein L22	46
COG2740	Predicted nucleic-acid-binding protein implicated in transcription termination	46
COG0042	tRNA-dihydrouridine synthase	46
COG0732	Restriction endonuclease S subunits	46
COG0491	Zn-dependent hydrolases, including glyoxylases	46
COG0779	Uncharacterized protein conserved in bacteria	46
COG1129	ABC-type sugar transport system, ATPase component	46
COG0080	Ribosomal protein L11	46
COG4471	Uncharacterized protein conserved in bacteria	46
COG1570	Exonuclease VII, large subunit	46
COG0669	Phosphopantetheine adenylyltransferase	46
COG0775	Nucleoside phosphorylase	46
COG0710	3-dehydroquinate dehydratase	46
COG0594	RNase P protein component	46
COG0228	Ribosomal protein S16	46
COG0705	Uncharacterized membrane protein (homolog of Drosophila rhomboid)	46
COG1589	Cell division septal protein	46
COG0593	ATPase involved in DNA replication initiation	46
COG1141	Ferredoxin	46
COG0127	Xanthosine triphosphate pyrophosphatase	46
COG2315	Uncharacterized protein conserved in bacteria	46
COG0038	Chloride channel protein EriC	46
COG2608	Copper chaperone	46
COG1600	Uncharacterized Fe-S protein	46
COG1098	Predicted RNA binding protein (contains ribosomal protein S1 domain)	46
COG0750	Predicted membrane-associated Zn-dependent proteases 1	46
COG1837	Predicted RNA-binding protein (contains KH domain)	46
COG3839	ABC-type sugar transport systems, ATPase components	46
COG0233	Ribosome recycling factor	46
COG0336	tRNA-(guanine-N1)-methyltransferase	46
COG0706	Preprotein translocase subunit YidC	46
COG1062	Zn-dependent alcohol dehydrogenases, class III	46
COG0285	Folylpolyglutamate synthase	46
COG0353	Recombinational DNA repair protein (RecF pathway)	46
COG0096	Ribosomal protein S8	46
COG5503	Uncharacterized conserved small protein	46
COG0803	ABC-type metal ion transport system, periplasmic component/surface adhesin	46
COG1358	Ribosomal protein HS6-type (S12/L30/L7a)	46
COG3855	Uncharacterized protein conserved in bacteria	46
COG2302	Uncharacterized conserved protein, contains S4-like domain	46
COG4476	Uncharacterized protein conserved in bacteria	46
COG4767	Glycopeptide antibiotics resistance protein	46
COG0324	tRNA delta(2)-isopentenylpyrophosphate transferase	46
COG0230	Ribosomal protein L34	46
COG0524	Sugar kinases, ribokinase family	46
COG1314	Preprotein translocase subunit SecG	46
COG0048	Ribosomal protein S12	46
COG0231	Translation elongation factor P (EF-P)/translation initiation factor 5A (eIF-5A)	46
COG0126	3-phosphoglycerate kinase	46
COG0198	Ribosomal protein L24	46
COG1893	Ketopantoate reductase	46
COG0057	Glyceraldehyde-3-phosphate dehydrogenase/erythrose-4-phosphate dehydrogenase	46
COG0739	Membrane proteins related to metalloendopeptidases	46
COG0333	Ribosomal protein L32	46
COG1544	Ribosome-associated protein Y (PSrp-1)	46
COG1988	Predicted membrane-bound metal-dependent hydrolases	46
COG0806	RimM protein, required for 16S rRNA processing	46
COG0406	Fructose-2,6-bisphosphatase	46
COG1576	Uncharacterized conserved protein	46
COG3958	Transketolase, C-terminal subunit	46
COG0361	Translation initiation factor 1 (IF-1)	46
COG0818	Diacylglycerol kinase	46
COG0657	Esterase/lipase	46
COG1092	Predicted SAM-dependent methyltransferases	46
COG1087	UDP-glucose 4-epimerase	46
COG4420	Predicted membrane protein	46
COG0357	Predicted S-adenosylmethionine-dependent methyltransferase involved in bacterial cell division	46
COG0211	Ribosomal protein L27	46
COG0099	Ribosomal protein S13	46
COG2759	Formyltetrahydrofolate synthetase	46
COG1376	Uncharacterized protein conserved in bacteria	46
COG1847	Predicted RNA-binding protein	46
COG0328	Ribonuclease HI	46
COG2110	Predicted phosphatase homologous to the C-terminal domain of histone macroH2A1	46
COG4986	ABC-type anion transport system, duplicated permease component	46
COG1869	ABC-type ribose transport system, auxiliary component	46
COG0509	Glycine cleavage system H protein (lipoate-binding)	46
COG0021	Transketolase	46
COG1368	Phosphoglycerol transferase and related proteins, alkaline phosphatase superfamily	46
COG0687	Spermidine/putrescine-binding periplasmic protein	46
COG1605	Chorismate mutase	46
COG0223	Methionyl-tRNA formyltransferase	46
COG1902	NADH:flavin oxidoreductases, Old Yellow Enzyme family	46
COG4814	Uncharacterized protein with an alpha/beta hydrolase fold	46
COG2131	Deoxycytidylate deaminase	46
COG3935	Putative primosome component and related proteins	46
COG0178	Excinuclease ATPase subunit	46
COG0622	Predicted phosphoesterase	46
COG1490	D-Tyr-tRNAtyr deacylase	46
COG1799	Uncharacterized protein conserved in bacteria	46
COG0586	Uncharacterized membrane-associated protein	46
COG0195	Transcription elongation factor	46
COG1758	DNA-directed RNA polymerase, subunit K/omega	46
COG0825	Acetyl-CoA carboxylase alpha subunit	46
COG2011	ABC-type metal ion transport system, permease component	46
COG0112	Glycine/serine hydroxymethyltransferase	46
COG0533	Metal-dependent proteases with possible chaperone activity	46
COG4331	Predicted membrane protein	46
COG0282	Acetate kinase	46
COG2256	ATPase related to the helicase subunit of the Holliday junction resolvase	46
COG1722	Exonuclease VII small subunit	46
COG2731	Beta-galactosidase, beta subunit	46
COG0691	tmRNA-binding protein	46
COG0186	Ribosomal protein S17	46
COG0629	Single-stranded DNA-binding protein	46
COG0302	GTP cyclohydrolase I	46
COG0442	Prolyl-tRNA synthetase	46
COG1254	Acylphosphatases	46
COG1862	Preprotein translocase subunit YajC	46
COG0090	Ribosomal protein L2	46
COG1210	UDP-glucose pyrophosphorylase	46
COG4642	Uncharacterized protein conserved in bacteria	46
COG0631	Serine/threonine protein phosphatase	46
COG2137	Uncharacterized protein conserved in bacteria	46
COG0226	ABC-type phosphate transport system, periplasmic component	46
COG0060	Isoleucyl-tRNA synthetase	46
COG2996	Uncharacterized protein conserved in bacteria	46
COG2964	Uncharacterized protein conserved in bacteria	46
COG2890	Methylase of polypeptide chain release factors	46
COG0716	Flavodoxins	46
COG0620	Methionine synthase II (cobalamin-independent)	46
COG1119	ABC-type molybdenum transport system, ATPase component/photorepair protein PhrA	46
COG1039	Ribonuclease HIII	46
COG0202	DNA-directed RNA polymerase, alpha subunit/40 kD subunit	46
COG1079	Uncharacterized ABC-type transport system, permease component	46
COG0244	Ribosomal protein L10	46
COG4703	Uncharacterized protein conserved in bacteria	46
COG0390	ABC-type uncharacterized transport system, permease component	46
COG1660	Predicted P-loop-containing kinase	46
COG0782	Transcription elongation factor	46
COG0301	Thiamine biosynthesis ATP pyrophosphatase	46
COG3763	Uncharacterized protein conserved in bacteria	46
COG1189	Predicted rRNA methylase	46
COG0100	Ribosomal protein S11	46
COG0528	Uridylate kinase	46
COG0827	Adenine-specific DNA methylase	46
COG1159	GTPase	46
COG2188	Transcriptional regulators	46
COG0360	Ribosomal protein S6	46
COG0130	Pseudouridine synthase	46
COG4470	Uncharacterized protein conserved in bacteria	46
COG3326	Predicted membrane protein	46
COG1539	Dihydroneopterin aldolase	46
COG2077	Peroxiredoxin	46
COG1108	ABC-type Mn2+/Zn2+ transport systems, permease components	46
COG4479	Uncharacterized protein conserved in bacteria	46
COG1702	Phosphate starvation-inducible protein PhoH, predicted ATPase	46
COG1206	NAD(FAD)-utilizing enzyme possibly involved in translation	46
COG1257	Hydroxymethylglutaryl-CoA reductase	46
COG4224	Uncharacterized protein conserved in bacteria	46
COG4607	ABC-type enterochelin transport system, periplasmic component	46
COG2502	Asparagine synthetase A	46
COG3237	Uncharacterized protein conserved in bacteria	46
COG2893	Phosphotransferase system, mannose/fructose-specific component IIA	46
COG1484	DNA replication protein	46
COG0009	Putative translation factor (SUA5)	46
COG0261	Ribosomal protein L21	46
COG0049	Ribosomal protein S7	46
COG3557	Uncharacterized domain/protein associated with RNAses G and E	46
COG0319	Predicted metal-dependent hydrolase	46
COG0035	Uracil phosphoribosyltransferase	46
COG2868	Predicted ribosomal protein	46
COG1121	ABC-type Mn/Zn transport systems, ATPase component	46
COG0255	Ribosomal protein L29	46
COG0218	Predicted GTPase	46
COG0802	Predicted ATPase or kinase	46
COG0801	7,8-dihydro-6-hydroxymethylpterin-pyrophosphokinase	46
COG1072	Panthothenate kinase	46
COG4392	Predicted membrane protein	46
COG0771	UDP-N-acetylmuramoylalanine-D-glutamate ligase	46
COG2065	Pyrimidine operon attenuation protein/uracil phosphoribosyltransferase	46
COG0820	Predicted Fe-S-cluster redox enzyme	46
COG0847	DNA polymerase III, epsilon subunit and related 3'-5' exonucleases	46
COG0395	ABC-type sugar transport system, permease component	46
COG2426	Predicted membrane protein	46
COG0670	Integral membrane protein, interacts with FtsH	46
COG0592	DNA polymerase sliding clamp subunit (PCNA homolog)	46
COG1125	ABC-type proline/glycine betaine transport systems, ATPase components	46
COG0125	Thymidylate kinase	46
COG0450	Peroxiredoxin	46
COG2824	Uncharacterized Zn-ribbon-containing protein involved in phosphonate metabolism	46
COG1177	ABC-type spermidine/putrescine transport system, permease component II	46
COG1482	Phosphomannose isomerase	46
COG4483	Uncharacterized protein conserved in bacteria	46
COG4699	Uncharacterized protein conserved in bacteria	46
COG0020	Undecaprenyl pyrophosphate synthase	46
COG0345	Pyrroline-5-carboxylate reductase	46
COG3425	3-hydroxy-3-methylglutaryl CoA synthase	46
COG0089	Ribosomal protein L23	46
COG0254	Ribosomal protein L31	46
COG1573	Uracil-DNA glycosylase	46
COG0167	Dihydroorotate dehydrogenase	46
COG2252	Permeases	46
COG0796	Glutamate racemase	46
COG1477	Membrane-associated lipoprotein involved in thiamine biosynthesis	46
COG0292	Ribosomal protein L20	46
COG0665	Glycine/D-amino acid oxidases (deaminating)	46
COG3527	Alpha-acetolactate decarboxylase	46
COG1481	Uncharacterized protein conserved in bacteria	46
COG1321	Mn-dependent transcriptional regulator	46
COG1739	Uncharacterized conserved protein	46
COG1502	Phosphatidylserine/phosphatidylglycerophosphate/cardiolipin synthases and related enzymes	46
COG1440	Phosphotransferase system cellobiose-specific component IIB	46
COG3010	Putative N-acetylmannosamine-6-phosphate epimerase	46
COG0532	Translation initiation factor 2 (IF-2; GTPase)	46
COG1085	Galactose-1-phosphate uridylyltransferase	46
COG0849	Actin-like ATPase involved in cell division	46
COG0742	N6-adenine-specific methylase	46
COG5279	Uncharacterized protein involved in cytokinesis, contains TGc (transglutaminase/protease-like) domain	46
COG4606	ABC-type enterochelin transport system, permease component	46
COG0203	Ribosomal protein L17	46
COG4975	Putative glucose uptake permease	46
COG0225	Peptide methionine sulfoxide reductase	46
COG4098	Superfamily II DNA/RNA helicase required for DNA uptake (late competence protein)	46
COG1619	Uncharacterized proteins, homologs of microcin C7 resistance protein MccF	46
COG0092	Ribosomal protein S3	46
COG0431	Predicted flavoprotein	46
COG4835	Uncharacterized protein conserved in bacteria	46
COG0164	Ribonuclease HII	46
COG0560	Phosphoserine phosphatase	46
COG0507	ATP-dependent exoDNAse (exonuclease V), alpha subunit - helicase superfamily I member	46
COG3475	LPS biosynthesis protein	46
COG0781	Transcription termination factor	46
COG1399	Predicted metal-binding, possibly nucleic acid-binding protein	46
COG4858	Uncharacterized membrane-bound protein conserved in bacteria	46
COG1214	Inactive homolog of metal-dependent proteases, putative molecular chaperone	46
COG4129	Predicted membrane protein	46
COG1966	Carbon starvation protein, predicted membrane protein	46
COG0177	Predicted EndoIII-related endonuclease	46
COG1272	Predicted membrane protein, hemolysin III homolog	46
COG0291	Ribosomal protein L35	46
COG0240	Glycerol-3-phosphate dehydrogenase	46
COG0266	Formamidopyrimidine-DNA glycosylase	46
COG0097	Ribosomal protein L6P/L9E	46
COG0220	Predicted S-adenosylmethionine-dependent methyltransferase	46
COG1882	Pyruvate-formate lyase	46
COG0510	Predicted choline kinase involved in LPS biosynthesis	46
COG0652	Peptidyl-prolyl cis-trans isomerase (rotamase) - cyclophilin family	46
COG0587	DNA polymerase III, alpha subunit	46
COG1840	ABC-type Fe3+ transport system, periplasmic component	46
COG0242	N-formylmethionyl-tRNA deformylase	46
COG1354	Uncharacterized conserved protein	46
COG0741	Soluble lytic murein transglycosylase and related regulatory proteins (some contain LysM/invasin domains)	46
COG0197	Ribosomal protein L16/L10E	46
COG2820	Uridine phosphorylase	46
COG2855	Predicted membrane protein	46
COG1278	Cold shock proteins	46
COG1286	Uncharacterized membrane protein, required for colicin V production	46
COG2265	SAM-dependent methyltransferases related to tRNA (uracil-5-)-methyltransferase	46
COG0294	Dihydropteroate synthase and related enzymes	46
COG4698	Uncharacterized protein conserved in bacteria	46
COG1970	Large-conductance mechanosensitive channel	45
COG1091	dTDP-4-dehydrorhamnose reductase	45
COG0024	Methionine aminopeptidase	45
COG4603	ABC-type uncharacterized transport system, permease component	45
COG0637	Predicted phosphatase/phosphohexomutase	45
COG0712	F0F1-type ATP synthase, delta subunit (mitochondrial oligomycin sensitivity protein)	45
COG4485	Predicted membrane protein	45
COG0858	Ribosome-binding factor A	45
COG0809	S-adenosylmethionine:tRNA-ribosyltransferase-isomerase (queuine synthetase)	45
COG4469	Competence protein	45
COG4109	Predicted transcriptional regulator containing CBS domains	45
COG2813	16S RNA G1207 methylase RsmC	45
COG0224	F0F1-type ATP synthase, gamma subunit	45
COG0166	Glucose-6-phosphate isomerase	45
COG2151	Predicted metal-sulfur cluster biosynthetic enzyme	45
COG0812	UDP-N-acetylmuramate dehydrogenase	45
COG5506	Uncharacterized conserved protein	45
COG1190	Lysyl-tRNA synthetase (class II)	45
COG1194	A/G-specific DNA glycosylase	45
COG0572	Uridine kinase	45
COG1211	4-diphosphocytidyl-2-methyl-D-erithritol synthase	45
COG0022	Pyruvate/2-oxoglutarate dehydrogenase complex, dehydrogenase (E1) component, eukaryotic type, beta subunit	45
COG1207	N-acetylglucosamine-1-phosphate uridyltransferase (contains nucleotidyltransferase and I-patch acetyltransferase domains)	45
COG4466	Uncharacterized protein conserved in bacteria	45
COG0701	Predicted permeases	45
COG1621	Beta-fructosidases (levanase/invertase)	45
COG2832	Uncharacterized protein conserved in bacteria	45
COG1186	Protein chain release factor B	45
COG0363	6-phosphogluconolactonase/Glucosamine-6-phosphate isomerase/deaminase	45
COG0690	Preprotein translocase subunit SecE	45
COG1956	GAF domain-containing protein	45
COG1011	Predicted hydrolase (HAD superfamily)	45
COG0355	F0F1-type ATP synthase, epsilon subunit (mitochondrial delta subunit)	45
COG0358	DNA primase (bacterial type)	45
COG4894	Uncharacterized conserved protein	45
COG1832	Predicted CoA-binding protein	45
COG0711	F0F1-type ATP synthase, subunit b	45
COG0332	3-oxoacyl-[acyl-carrier-protein] synthase III	45
COG0323	DNA mismatch repair enzyme (predicted ATPase)	45
COG3091	Uncharacterized protein conserved in bacteria	45
COG2401	ABC-type ATPase fused to a predicted acetyltransferase domain	45
COG0760	Parvulin-like peptidyl-prolyl isomerase	45
COG0569	K+ transport systems, NAD-binding component	45
COG2262	GTPases	45
COG0828	Ribosomal protein S21	45
COG1493	Serine kinase of the HPr protein, regulates carbohydrate metabolism	45
COG0449	Glucosamine 6-phosphate synthetase, contains amidotransferase and phosphosugar isomerase domains	45
COG4716	Myosin-crossreactive antigen	45
COG1235	Metal-dependent hydrolases of the beta-lactamase superfamily I	45
COG4477	Negative regulator of septation ring formation	45
COG0727	Predicted Fe-S-cluster oxidoreductase	45
COG0144	tRNA and rRNA cytosine-C5-methylases	45
COG1295	Predicted membrane protein	45
COG4856	Uncharacterized protein conserved in bacteria	45
COG4357	Uncharacterized conserved protein	45
COG1428	Deoxynucleoside kinases	45
COG0441	Threonyl-tRNA synthetase	45
COG0212	5-formyltetrahydrofolate cyclo-ligase	45
COG1304	L-lactate dehydrogenase (FMN-dependent) and related alpha-hydroxy acid dehydrogenases	45
COG0327	Uncharacterized conserved protein	45
COG0083	Homoserine kinase	45
COG1181	D-alanine-D-alanine ligase and related ATP-grasp enzymes	45
COG0183	Acetyl-CoA acetyltransferase	45
COG3716	Phosphotransferase system, mannose/fructose/N-acetylgalactosamine-specific component IID	45
COG0439	Biotin carboxylase	45
COG3684	Tagatose-1,6-bisphosphate aldolase	45
COG1982	Arginine/lysine/ornithine decarboxylases	45
COG1078	HD superfamily phosphohydrolases	45
COG0605	Superoxide dismutase	45
COG0190	5,10-methylene-tetrahydrofolate dehydrogenase/Methenyl tetrahydrofolate cyclohydrolase	45
COG0204	1-acyl-sn-glycerol-3-phosphate acyltransferase	45
COG4465	Pleiotropic transcriptional repressor	45
COG4123	Predicted O-methyltransferase	45
COG2017	Galactose mutarotase and related enzymes	45
COG1054	Predicted sulfurtransferase	45
COG1898	dTDP-4-dehydrorhamnose 3,5-epimerase and related enzymes	45
COG1466	DNA polymerase III, delta subunit	45
COG1024	Enoyl-CoA hydratase/carnithine racemase	45
COG0313	Predicted methyltransferases	45
COG1105	Fructose-1-phosphate kinase and related fructose-6-phosphate kinase (PfkB)	45
COG2606	Uncharacterized conserved protein	45
COG0359	Ribosomal protein L9	45
COG0305	Replicative DNA helicase	45
COG4732	Predicted membrane protein	45
COG0411	ABC-type branched-chain amino acid transport systems, ATPase component	45
COG1168	Bifunctional PLP-dependent enzyme with beta-cystathionase and maltose regulon repressor activities	45
COG0078	Ornithine carbamoyltransferase	45
COG0331	(acyl-carrier-protein) S-malonyltransferase	45
COG1914	Mn2+ and Fe2+ transporters of the NRAMP family	45
COG4443	Uncharacterized protein conserved in bacteria	45
COG1070	Sugar (pentulose and hexulose) kinases	45
COG0303	Molybdopterin biosynthesis enzyme	45
COG0571	dsRNA-specific ribonuclease	45
COG1176	ABC-type spermidine/putrescine transport system, permease component I	45
COG3611	Replication initiation/membrane attachment protein	45
COG4175	ABC-type proline/glycine betaine transport system, ATPase component	45
COG1299	Phosphotransferase system, fructose-specific IIC component	45
COG0708	Exonuclease III	45
COG0016	Phenylalanyl-tRNA synthetase alpha subunit	45
COG0209	Ribonucleotide reductase, alpha subunit	45
COG5549	Predicted Zn-dependent protease	45
COG0435	Predicted glutathione S-transferase	45
COG0481	Membrane GTPase LepA	45
COG1814	Uncharacterized membrane protein	45
COG4768	Uncharacterized protein containing a divergent version of the methyl-accepting chemotaxis-like domain	45
COG0307	Riboflavin synthase alpha chain	44
COG0037	Predicted ATPase of the PP-loop superfamily implicated in cell cycle control	44
COG4478	Predicted membrane protein	44
COG3884	Acyl-ACP thioesterase	44
COG0581	ABC-type phosphate transport system, permease component	44
COG0527	Aspartokinases	44
COG1624	Uncharacterized conserved protein	44
COG0634	Hypoxanthine-guanine phosphoribosyltransferase	44
COG0695	Glutaredoxin and related proteins	44
COG0764	3-hydroxymyristoyl/3-hydroxydecanoyl-(acyl carrier protein) dehydratases	44
COG1925	Phosphotransferase system, HPr-related proteins	44
COG0350	Methylated DNA-protein cysteine methyltransferase	44
COG3853	Uncharacterized protein involved in tellurite resistance	44
COG1188	Ribosome-associated heat shock protein implicated in the recycling of the 50S subunit (S4 paralog)	44
COG0208	Ribonucleotide reductase, beta subunit	44
COG2246	Predicted membrane protein	44
COG3212	Predicted membrane protein	44
COG4708	Predicted membrane protein	44
COG0726	Predicted xylanase/chitin deacetylase	44
COG3623	Putative L-xylulose-5-phosphate 3-epimerase	44
COG2723	Beta-glucosidase/6-phospho-beta-glucosidase/beta-galactosidase	44
COG2739	Uncharacterized protein conserved in bacteria	44
COG3887	Predicted signaling protein consisting of a modified GGDEF domain and a DHH domain	44
COG2919	Septum formation initiator	44
COG0635	Coproporphyrinogen III oxidase and related Fe-S oxidoreductases	44
COG0012	Predicted GTPase, probable translation factor	44
COG0486	Predicted GTPase	44
COG0457	FOG: TPR repeat	44
COG0269	3-hexulose-6-phosphate synthase and related proteins	44
COG1045	Serine acetyltransferase	43
COG0683	ABC-type branched-chain amino acid transport systems, periplasmic component	43
COG3601	Predicted membrane protein	43
COG0031	Cysteine synthase	43
COG1080	Phosphoenolpyruvate-protein kinase (PTS system EI component in bacteria)	43
COG4097	Predicted ferric reductase	43
COG3512	Uncharacterized protein conserved in bacteria	43
COG1161	Predicted GTPases	43
COG1242	Predicted Fe-S oxidoreductase	43
COG1939	Uncharacterized protein conserved in bacteria	43
COG1227	Inorganic pyrophosphatase/exopolyphosphatase	43
COG0564	Pseudouridylate synthases, 23S RNA-specific	43
COG0747	ABC-type dipeptide transport system, periplasmic component	43
COG1820	N-acetylglucosamine-6-phosphate deacetylase	43
COG1640	4-alpha-glucanotransferase	43
COG2183	Transcriptional accessory protein	43
COG1216	Predicted glycosyltransferases	43
COG3833	ABC-type maltose transport systems, permease component	43
COG0184	Ribosomal protein S15P/S13E	43
COG1253	Hemolysins and related proteins containing CBS domains	43
COG0054	Riboflavin synthase beta-chain	43
COG0647	Predicted sugar phosphatases of the HAD superfamily	43
COG2357	Uncharacterized protein conserved in bacteria	43
COG0008	Glutamyl- and glutaminyl-tRNA synthetases	43
COG2802	Uncharacterized protein, similar to the N-terminal domain of Lon protease	43
COG3759	Predicted membrane protein	43
COG2182	Maltose-binding periplasmic proteins/domains	43
COG0656	Aldo/keto reductases, related to diketogulonate reductase	43
COG0609	ABC-type Fe3+-siderophore transport system, permease component	42
COG0217	Uncharacterized conserved protein	42
COG1066	Predicted ATP-dependent serine protease	42
COG2344	AT-rich DNA-binding protein	42
COG2220	Predicted Zn-dependent hydrolases of the beta-lactamase fold	42
COG0842	ABC-type multidrug transport system, permease component	42
COG0752	Glycyl-tRNA synthetase, alpha subunit	42
COG4116	Uncharacterized protein conserved in bacteria	42
COG0757	3-dehydroquinate dehydratase II	42
COG0288	Carbonic anhydrase	42
COG2230	Cyclopropane fatty acid synthase and related methyltransferases	42
COG2233	Xanthine/uracil permeases	42
COG3560	Predicted oxidoreductase related to nitroreductase	42
COG2376	Dihydroxyacetone kinase	42
COG0756	dUTPase	42
COG1185	Polyribonucleotide nucleotidyltransferase (polynucleotide phosphorylase)	42
COG0502	Biotin synthase and related enzymes	42
COG1115	Na+/alanine symporter	42
COG0120	Ribose 5-phosphate isomerase	42
COG0053	Predicted Co/Zn/Cd cation transporters	42
COG3412	Uncharacterized protein conserved in bacteria	42
COG0751	Glycyl-tRNA synthetase, beta subunit	42
COG1879	ABC-type sugar transport system, periplasmic component	42
COG0058	Glucan phosphorylase	42
COG1164	Oligoendopeptidase F	42
COG0662	Mannose-6-phosphate isomerase	42
COG0335	Ribosomal protein L19	42
COG1713	Predicted HD superfamily hydrolase involved in NAD metabolism	41
COG0534	Na+-driven multidrug efflux pump	41
COG3331	Penicillin-binding protein-related factor A, putative recombinase	41
COG1564	Thiamine pyrophosphokinase	41
COG0344	Predicted membrane protein	41
COG1696	Predicted membrane protein involved in D-alanine export	41
COG1271	Cytochrome bd-type quinol oxidase, subunit 1	41
COG1534	Predicted RNA-binding protein containing KH domain, possibly ribosomal protein	41
COG1250	3-hydroxyacyl-CoA dehydrogenase	41
COG0696	Phosphoglyceromutase	41
COG4474	Uncharacterized protein conserved in bacteria	41
COG2179	Predicted hydrolase of the HAD superfamily	41
COG3688	Predicted RNA-binding protein containing a PIN domain	41
COG0735	Fe2+/Zn2+ uptake regulation proteins	41
COG0036	Pentose-5-phosphate-3-epimerase	41
COG1162	Predicted GTPases	41
COG1252	NADH dehydrogenase, FAD-containing subunit	41
COG2116	Formate/nitrite family of transporters	41
COG3481	Predicted HD-superfamily hydrolase	41
COG1755	Uncharacterized protein conserved in bacteria	41
COG0102	Ribosomal protein L13	41
COG1854	LuxS protein involved in autoinducer AI2 synthesis	41
COG1518	Uncharacterized protein predicted to be involved in DNA repair	41
COG1057	Nicotinic acid mononucleotide adenylyltransferase	41
COG0799	Uncharacterized homolog of plant Iojap protein	41
COG3458	Acetyl esterase (deacetylase)	41
COG0114	Fumarase	41
COG0721	Asp-tRNAAsn/Glu-tRNAGln amidotransferase C subunit	41
COG1322	Uncharacterized protein conserved in bacteria	41
COG1461	Predicted kinase related to dihydroxyacetone kinase	40
COG0064	Asp-tRNAAsn/Glu-tRNAGln amidotransferase B subunit (PET112 homolog)	40
COG2514	Predicted ring-cleavage extradiol dioxygenase	40
COG0816	Predicted endonuclease involved in recombination (possible Holliday junction resolvase in Mycoplasmas and B. subtilis)	40
COG0210	Superfamily I DNA and RNA helicases	40
COG4472	Uncharacterized protein conserved in bacteria	40
COG0234	Co-chaperonin GroES (HSP10)	40
COG0191	Fructose/tagatose bisphosphate aldolase	40
COG1020	Non-ribosomal peptide synthetase modules and related proteins	40
COG0084	Mg-dependent DNase	40
COG0227	Ribosomal protein L28	40
COG2003	DNA repair proteins	40
COG1806	Uncharacterized protein conserved in bacteria	40
COG2818	3-methyladenine DNA glycosylase	40
COG3022	Uncharacterized protein conserved in bacteria	40
COG3981	Predicted acetyltransferase	40
COG3906	Uncharacterized protein conserved in bacteria	40
COG0632	Holliday junction resolvasome, DNA-binding subunit	40
COG1101	ABC-type uncharacterized transport system, ATPase component	40
COG3966	Protein involved in D-alanine esterification of lipoteichoic acid and wall teichoic acid (D-alanine transfer protein)	40
COG0602	Organic radical activating enzymes	39
COG1328	Oxygen-sensitive ribonucleoside-triphosphate reductase	39
COG0459	Chaperonin GroEL (HSP60 family)	39
COG1040	Predicted amidophosphoribosyltransferases	39
COG0136	Aspartate-semialdehyde dehydrogenase	39
COG1316	Transcriptional regulator	39
COG2348	Uncharacterized protein involved in methicillin resistance	38
COG2207	AraC-type DNA-binding domain-containing proteins	38
COG0381	UDP-N-acetylglucosamine 2-epimerase	38
COG1409	Predicted phosphohydrolases	38
COG1083	CMP-N-acetylneuraminic acid synthetase	38
COG0737	5'-nucleotidase/2',3'-cyclic phosphodiesterase and related esterases	37
COG3865	Uncharacterized protein conserved in bacteria	37
COG0025	NhaP-type Na+/H+ and K+/H+ antiporters	37
COG4861	Uncharacterized protein conserved in bacteria	36
COG0822	NifU homolog involved in Fe-S cluster formation	36
COG3944	Capsular polysaccharide biosynthesis protein	36
COG2148	Sugar transferases involved in lipopolysaccharide synthesis	36
COG0520	Selenocysteine lyase	36
COG0396	ABC-type transport system involved in Fe-S cluster assembly, ATPase component	36
COG0489	ATPases involved in chromosome partitioning	36
COG4108	Peptide chain release factor RF-3	36
COG0330	Membrane protease subunits, stomatin/prohibitin homologs	36
COG1686	D-alanyl-D-alanine carboxypeptidase	36
COG1420	Transcriptional regulator of heat shock gene	36
COG2089	Sialic acid synthase	35
COG1968	Uncharacterized bacitracin resistance protein	35
COG1876	D-alanyl-D-alanine carboxypeptidase	35
COG3689	Predicted membrane protein	35
COG0692	Uracil DNA glycosylase	34
COG1166	Arginine decarboxylase (spermidine biosynthesis)	34
COG0101	Pseudouridylate synthase	33
COG1931	Uncharacterized protein conserved in archaea	33
COG1073	Hydrolases of the alpha/beta superfamily	32
COG3343	DNA-directed RNA polymerase, delta subunit	32
COG3442	Predicted glutamine amidotransferase	29
COG0556	Helicase subunit of the DNA excision repair complex	29
COG0595	Predicted hydrolase of the metallo-beta-lactamase superfamily	26
COG4839	Protein required for the initiation of cell division	26
COG0275	Predicted S-adenosylmethionine-dependent methyltransferase involved in cell envelope biogenesis	26
COG2008	Threonine aldolase	26
COG3679	Uncharacterized conserved protein	26
COG0052	Ribosomal protein S2	26
COG0263	Glutamate 5-kinase	26
COG1488	Nicotinic acid phosphoribosyltransferase	25
COG1732	Periplasmic glycine betaine/choline-binding (lipo)protein of an ABC-type transport system (osmoprotectant binding protein)	25
COG3579	Aminopeptidase C	25
COG2384	Predicted SAM-dependent methyltransferase	25
COG0014	Gamma-glutamyl phosphate reductase	25
COG3142	Uncharacterized protein involved in copper resistance	24
COG0171	NAD synthase	24
COG0063	Predicted sugar kinase	23
COG0188	Type IIA topoisomerase (DNA gyrase/topo II, topoisomerase IV), A subunit	23
COG0501	Zn-dependent protease with chaperone function	23
COG1363	Cellulase M and related proteins	23
COG0073	EMAP domain	22
COG0105	Nucleoside diphosphate kinase	22
COG0469	Pyruvate kinase	22
COG2050	Uncharacterized protein, possibly involved in aromatic compounds catabolism	21
COG0522	Ribosomal protein S4 and related proteins	21
COG3764	Sortase (surface protein transpeptidase)	20
COG0267	Ribosomal protein L33	20
COG2843	Putative enzyme of poly-gamma-glutamate biosynthesis (capsule formation)	20
COG4405	Uncharacterized protein conserved in bacteria	19
COG0772	Bacterial cell division membrane protein	17
COG1292	Choline-glycine betaine transporter	13
COG0222	Ribosomal protein L7/L12	13
COG0257	Ribosomal protein L36	12
COG1275	Tellurite resistance protein and related permeases	10
COG0768	Cell division protein FtsI/penicillin-binding protein 2	6
COG0215	Cysteinyl-tRNA synthetase	5
COG4687	Uncharacterized protein conserved in bacteria	5
COG3757	Lyzozyme M1 (1,4-beta-N-acetylmuramidase)	5
COG0472	UDP-N-acetylmuramyl pentapeptide phosphotransferase/UDP-N-acetylglucosamine-1-phosphate transferase	5
COG1404	Subtilisin-like serine proteases	5
COG1947	4-diphosphocytidyl-2C-methyl-D-erythritol 2-phosphate synthase	4
COG2309	Leucyl aminopeptidase (aminopeptidase T)	4
COG3158	K+ transporter	4
COG1249	Pyruvate/2-oxoglutarate dehydrogenase complex, dihydrolipoamide dehydrogenase (E3) component, and related enzymes	4
COG0088	Ribosomal protein L4	3
COG0470	ATPase involved in DNA replication	3
COG2390	Transcriptional regulator, contains sigma factor-related N-terminal domain	3
COG1263	Phosphotransferase system IIC components, glucose/maltose/N-acetylglucosamine-specific	3
COG0018	Arginyl-tRNA synthetase	3
COG0474	Cation transport ATPase	3
COG0229	Conserved domain frequently associated with peptide methionine sulfoxide reductase	3
COG0482	Predicted tRNA(5-methylaminomethyl-2-thiouridylate) methyltransferase, contains the PP-loop ATPase domain	3
COG0544	FKBP-type peptidyl-prolyl cis-trans isomerase (trigger factor)	3
COG0072	Phenylalanyl-tRNA synthetase beta subunit	2
COG3711	Transcriptional antiterminator	2
COG1264	Phosphotransferase system IIB components	2
COG0264	Translation elongation factor Ts	2
COG3104	Dipeptide/tripeptide permease	2
COG0061	Predicted sugar kinase	2
COG0624	Acetylornithine deacetylase/Succinyl-diaminopimelate desuccinylase and related deacylases	2
COG0116	Predicted N6-adenine-specific DNA methylase	2
COG1217	Predicted membrane GTPase involved in stress response	2
COG3957	Phosphoketolase	2
COG0343	Queuine/archaeosine tRNA-ribosyltransferase	2
COG0770	UDP-N-acetylmuramyl pentapeptide synthase	2
COG1219	ATP-dependent protease Clp, ATPase subunit	2
COG3590	Predicted metalloendopeptidase	2
COG1737	Transcriptional regulators	2
COG2190	Phosphotransferase system IIA components	2
COG1294	Cytochrome bd-type quinol oxidase, subunit 2	2
COG1511	Predicted membrane protein	2
COG0104	Adenylosuccinate synthase	2
COG0128	5-enolpyruvylshikimate-3-phosphate synthase	2
COG0055	F0F1-type ATP synthase, beta subunit	2
COG0682	Prolipoprotein diacylglyceryltransferase	2
COG3407	Mevalonate pyrophosphate decarboxylase	2
COG1760	L-serine deaminase	2
COG2333	Predicted hydrolase (metallo-beta-lactamase superfamily)	2
COG0165	Argininosuccinate lyase	2
COG0653	Preprotein translocase subunit SecA (ATPase, RNA helicase)	2
COG0308	Aminopeptidase N	2
COG0826	Collagenase and related proteases	2
COG0531	Amino acid transporters	2
COG4475	Uncharacterized protein conserved in bacteria	2
COG0180	Tryptophanyl-tRNA synthetase	2
COG0013	Alanyl-tRNA synthetase	2
COG3641	Predicted membrane protein, putative toxin regulator	2
COG0251	Putative translation initiation inhibitor, yjgF family	2
COG1473	Metal-dependent amidase/aminoacylase/carboxypeptidase	2
COG1653	ABC-type sugar transport system, periplasmic component	2
COG0776	Bacterial nucleoid DNA-binding protein	2
COG1972	Nucleoside permease	2
COG2271	Sugar phosphate permease	2
COG0274	Deoxyribose-phosphate aldolase	2
COG0085	DNA-directed RNA polymerase, beta subunit/140 kD subunit	1
COG3857	ATP-dependent nuclease, subunit B	1
COG0086	DNA-directed RNA polymerase, beta' subunit/160 kD subunit	1
COG0015	Adenylosuccinate lyase	1
COG0082	Chorismate synthase	1
COG0081	Ribosomal protein L1	1
COG0588	Phosphoglycerate mutase 1	1
COG3775	Phosphotransferase system, galactitol-specific IIC component	1
COG1160	Predicted GTPases	1
COG4721	Predicted membrane protein	1
COG0668	Small-conductance mechanosensitive channel	1
COG0475	Kef-type K+ transport systems, membrane components	1
COG0612	Predicted Zn-dependent peptidases	1
COG1942	Uncharacterized protein, 4-oxalocrotonate tautomerase homolog	1
COG1293	Predicted RNA-binding protein homologous to eukaryotic snRNP	1
COG0124	Histidyl-tRNA synthetase	1
COG2040	Homocysteine/selenocysteine methylase (S-methylmethionine-dependent)	1
COG3314	Uncharacterized protein conserved in bacteria	1
COG0322	Nuclease subunit of the excinuclease complex	1
COG0238	Ribosomal protein S18	1
COG0445	NAD/FAD-utilizing enzyme apparently involved in cell division	1
COG0056	F0F1-type ATP synthase, alpha subunit	1
COG1674	DNA segregation ATPase FtsK/SpoIIIE and related proteins	1
COG0050	GTPases - translation elongation factors	1
COG4989	Predicted oxidoreductase	1
COG0205	6-phosphofructokinase	1
COG0093	Ribosomal protein L14	1
COG4177	ABC-type branched-chain amino acid transport system, permease component	1
COG0736	Phosphopantetheinyl transferase (holo-ACP synthase)	1
COG1327	Predicted transcriptional regulator, consists of a Zn-ribbon and ATP-cone domains	1
COG0508	Pyruvate/2-oxoglutarate dehydrogenase complex, dihydrolipoamide acyltransferase (E2) component, and related enzymes	1
COG0576	Molecular chaperone GrpE (heat shock protein)	1
COG3633	Na+/serine symporter	1
COG2966	Uncharacterized conserved protein	1
COG0284	Orotidine-5'-phosphate decarboxylase	1
COG1811	Uncharacterized membrane protein, possible Na+ channel or pump	1
COG0394	Protein-tyrosine-phosphatase	1
COG4940	Competence protein ComGF	1
COG1658	Small primase-like proteins (Toprim domain)	1
COG0250	Transcription antiterminator	1
COG0558	Phosphatidylglycerophosphate synthase	1
COG0200	Ribosomal protein L15	1
COG0557	Exoribonuclease R	1
COG3250	Beta-galactosidase/beta-glucuronidase	1
COG0541	Signal recognition particle GTPase	1
COG2367	Beta-lactamase class A	1
COG1385	Uncharacterized protein conserved in bacteria	1
COG0846	NAD-dependent protein deacetylases, SIR2 family	1
COG1247	Sortase and related acyltransferases	1
COG0391	Uncharacterized conserved protein	1
COG1071	Pyruvate/2-oxoglutarate dehydrogenase complex, dehydrogenase (E1) component, eukaryotic type, alpha subunit	1
COG2070	Dioxygenases related to 2-nitropropane dioxygenase	1
COG0446	Uncharacterized NAD(FAD)-dependent dehydrogenases	1
COG1827	Predicted small molecule binding protein (contains 3H domain)	1
COG1113	Gamma-aminobutyrate permease and related permeases	1
COG0283	Cytidylate kinase	1
COG0559	Branched-chain amino acid ABC-type transport system, permease components	1
COG0216	Protein chain release factor A	1
COG2972	Predicted signal transduction protein with a C-terminal ATPase domain	1
COG1636	Uncharacterized protein conserved in bacteria	1
COG0658	Predicted membrane metal-binding protein	1
COG1209	dTDP-glucose pyrophosphorylase	1
COG1114	Branched-chain amino acid permeases	1
COG0206	Cell division GTPase	1
COG0468	RecA/RadA recombinase	1
COG0297	Glycogen synthase	1
COG0296	1,4-alpha-glucan branching enzyme	1
COG0268	Ribosomal protein S20	1
COG0290	Translation initiation factor 3 (IF-3)	1
COG3682	Predicted transcriptional regulator	1
COG4529	Uncharacterized protein conserved in bacteria	1
COG0416	Fatty acid/phospholipid biosynthesis enzyme	1
COG0514	Superfamily II DNA helicase	1
COG0762	Predicted integral membrane protein	1
COG0149	Triosephosphate isomerase	1
COG0389	Nucleotidyltransferase/DNA polymerase involved in DNA repair	1
COG0299	Folate-dependent phosphoribosylglycinamide formyltransferase PurN	1
COG0356	F0F1-type ATP synthase, subunit a	1
COG3315	O-Methyltransferase involved in polyketide biosynthesis	1
COG0193	Peptidyl-tRNA hydrolase	1
COG2352	Phosphoenolpyruvate carboxylase	1
COG0108	3,4-dihydroxy-2-butanone 4-phosphate synthase	1
COG0480	Translation elongation factors (GTPases)	1
COG0518	GMP synthase - Glutamine amidotransferase domain	1
COG1929	Glycerate kinase	1
COG0495	Leucyl-tRNA synthetase	1
COG1381	Recombinational DNA repair protein (RecF pathway)	1
COG0685	5,10-methylenetetrahydrofolate reductase	1
COG0787	Alanine racemase	1
COG4605	ABC-type enterochelin transport system, permease component	1
COG0176	Transaldolase	1
COG0137	Argininosuccinate synthase	1
COG2211	Na+/melibiose symporter and related transporters	1
COG0194	Guanylate kinase	1
COG0017	Aspartyl/asparaginyl-tRNA synthetases	1
COG0574	Phosphoenolpyruvate synthase/pyruvate phosphate dikinase	1
COG1195	Recombinational DNA repair ATPase (RecF pathway)	1
		38868
Table S2. Gene families used in the complete and draft genome group.

## Sheet: Table S3
COG functional classification	Gene number
[S] Function unknown	31
[L] Replication, recombination and repair	26
[R] General function prediction only	17
[G] Carbohydrate transport and metabolism	16
[K] Transcription	16
[J] Translation, ribosomal structure and biogenesis	15
[O] Posttranslational modification, protein turnover, chaperones	8
[E] Amino acid transport and metabolism	8
[H] Coenzyme transport and metabolism	7
[M] Cell wall/membrane/envelope biogenesis	6
[F] Nucleotide transport and metabolism	5
[V] Defense mechanisms	4
[T] Signal transduction mechanisms	4
[P] Inorganic ion transport and metabolism	4
[D] Cell cycle control, cell division, chromosome partitioning	3
[U] Intracellular trafficking, secretion, and vesicular transport	3
[C] Energy production and conversion	3
[I] Lipid transport and metabolism	2
Table S3. COG functional classification of the genes at the unique node connections in GBS-M002 against clade F.

## Sheet: Table S4
Function classification	Clade A	Clade B	Clade C	Clade D	Clade E	Clade F	Total
[L] Replication, recombination and repair	34	86	41	78	43	64	346
[S] Function unknown	35	37	44	49	36	38	239
[R] General function prediction only	30	26	22	35	24	25	162
[K] Transcription	19	16	26	29	20	28	138
[G] Carbohydrate transport and metabolism	40	28	14	11	14	14	121
[J] Translation, ribosomal structure and biogenesis	29	26	14	20	12	17	118
[M] Cell wall/membrane/envelope biogenesis	14	11	16	27	12	15	95
[E] Amino acid transport and metabolism	28	22	10	7	3	13	83
[P] Inorganic ion transport and metabolism	14	9	12	23	4	11	73
[F] Nucleotide transport and metabolism	25	13	5	5	3	6	57
[H] Coenzyme transport and metabolism	3	12	9	17	6	10	57
[U] Intracellular trafficking, secretion, and vesicular transport	4	5	16	15	3	12	55
[V] Defense mechanisms	10	9	11	8	6	6	50
[O] Posttranslational modification, protein turnover, chaperones	5	8	6	9	5	4	37
[D] Cell cycle control, cell division, chromosome partitioning	1	5	8	9	3	10	36
[T] Signal transduction mechanisms	7	7	5	1	4	3	27
[C] Energy production and conversion	8	0	4	3	0	2	17
[I] Lipid transport and metabolism	8	2	1	1	2	2	16
[Q] Secondary metabolites biosynthesis, transport and catabolism	1	5	2	0	1	0	9
[N] Cell motility	0	1	3	1	0	1	6
Total	315	328	269	348	201	281
Table S4. All gene connections in the six clades for comparison with their parallel clades to determine unique node connections. The genes at the unique node connections were classified into COG functional categories.

## Sheet: Table S5
	GTN	Mauve
time (h)	6.3	0.8
average length (KB) in a genome	1507.12	1592.12
fragments in a genome	808~921 (892 average)	922
Table S5. Comparison of conserved genomic region detection between the GTN and Mauve. The 'average length (KB) in a genome' represents the average length of the conserved genomic regions in each genome. The 'fragments in a genome' represent the number of conserved fragments in each genome.
* The Mauve tool took 0.8 h to detect the conserved sequence in the genomes. The number of fragment in each genome was from 808 to 921 in GTN result, while all genomes had 922 fragments in Mauve result. The average length of the conserved genomic sequence of 46 GBS genomes that was calculated by Mauve for comparison was 1,592.12 KB, whereas that of the common synteny block calculated by GTN was 1…

## Sheet: Table S6
ID	Strain	Level	Serotype	Isolate host	Size (MB)	Genes	Proteins	Scaffolds	Accession number
2_22	2_22	complete	Ib	fish	1.83	1854	1548	-	FO393392.1
09mas018883	09mas018883	complete	-	bovine	2.13	2148	2030	-	NC_021485.1/HF952104.1
138P	138P	complete	Ib	fish	1.83	1831	1593	-	CP007482.1
138spar	138spar	complete	Ib	fish	1.83	1825	1590	-	CP007565.1
2603VR	2603V/R	complete	V	human	2.16	2279	2127	-	NC_004116.1/AE009948.1
A909	A909	complete	Ia	human	2.12	2150	2026	-	NC_007432.1/CP000114.1
CNCTC_10_84	CNCTC 10/84	complete	V	human	2.01	2031	1903	-	NZ_CP006910.1/CP006910.1
COH1	COH1	complete	III	human	2.06	2067	1929	-	NZ_HG939456.1/HG939456.1
GBS_ST-1	GBS ST-1	complete	-	dog	2.16	2187	2055	-	NZ_CP013202.1/CP013202.1
GBS1-NY	GBS1-NY	complete	II	human	2.24	2223	2083	-	NZ_CP007570.1/CP007570.1
GBS2-NM	GBS2-NM	complete	II	human	2.21	2198	2057	-	NZ_CP007571.1/CP007571.1
GBS6	GBS6	complete	II	human	2.23	2222	2079	-	NZ_CP007572.1/CP007572.1
GBS85147	GBS85147	complete	-	human	1.99	1982	1876	-	NZ_CP010319.1/CP010319.1
GBS-M002	GBS-M002	complete	VI	human	2.09	2173	2016	-	NZ_CP013908.1/CP013908.1
GD201008-001	GD201008-001	complete	Ia	fish	2.06	2059	1940	-	NC_018646.1/CP003810.1
GX026	GX026	complete	Ib	fish	1.84	1875	1613	-	CP011328.1
GX064	GX064	chromosome	III	fish	2.06	2044	1941	1	NZ_CP011327.1/CP011327.1
H002	H002	complete	III	human	2.14	2140	2008	-	NZ_CP011329.1/CP011329.1
HN016	HN016	complete	Ia	fish	2.06	2060	1944	-	NZ_CP011325.1/CP011325.1
ILRI005	ILRI005	complete	-	camel	2.1	2181	2004	-	NC_021486.1/HF952105.1
ILRI112	ILRI112	complete	-	camel	2.02	2173	2073	-	HF952106.1
NEM316	NEM316	complete	III	human	2.21	2217	2103	-	NC_004368.1/AL732656.1
NGBS061	NGBS061	complete	-	human	2.22	2246	2109	-	NZ_CP007631.1/CP007631.2
NGBS572	NGBS572	complete	-	human	2.06	2066	1937	-	NZ_CP007632.1/CP007632.1
SA20-06	SA20-06	complete	Ib	fish	1.82	1859	1646		NC_019048.1/CP003919.1
SG-M1	SG-M1	complete	III	human	2.11	2169	2037	-	NZ_CP012419.2/CP012419.2
SS1	SS1	complete	V	human	2.09	2100	1977	-	NZ_CP010867.1/CP010867.1
YM001	YM001	chromosome	Ia	fish	2.04	2041	1930	1	NZ_CP011326.1/CP011326.1
759_SAGA	759_SAGA	scaffold	-	human	2.04	2039	1977	27	JUUD01
765_SAGA	765_SAGA	scaffold	-	human	2.09	2085	2005	44	JUTW01
846_SAGA	846_SAGA	scaffold	-	human	2.2	2228	2129	69	JUQU01
ATCC 13813	ATCC 13813	scaffold	-	human	2.28	2120	2005	21	AEQQ01
ENC06	ENC06	scaffold	Ia	fish	2.09	2063	2002	70	JMBK01
FNA07	FNA07	scaffold	Ia	fish	2.1	2075	2010	66	JMBI01
FPrA02	FPrA02	scaffold	Ia	fish	2.04	2009	1958	105	JMBJ01
GB00411	GB00411	scaffold	-	human	1.95	1934	1838	174	LLVS01
GBS10	GBS10	scaffold	-	human	2.03	2125	1818	379	ATPB01
GBS11	GBS11	scaffold	-	human	2.07	2088	1957	174	ATPA01
GBS12	GBS12	scaffold	-	human	2.04	2041	1944	66	ATOZ01
MC621	MC621	scaffold	-	human	2.04	2022	1961	38	ATOY01
MC623	MC623	scaffold	-	human	2.03	2009	1954	36	ATOX01
MC624	MC624	scaffold	-	human	2.05	2023	1968	37	ATOW01
MC625	MC625	scaffold	-	human	2.05	2022	1961	40	ATOV01
MC626	MC626	scaffold	-	human	2.03	2014	1948	59	ATOU01
MC627	MC627	scaffold	-	human	2.07	2056	1980	117	ATOT01
MC628	MC628	scaffold	-	human	2.09	2063	2006	50	ATOS01
MC629	MC629	scaffold	-	human	2.04	2017	1959	34	ATOR01
MC631	MC631	scaffold	-	human	2.04	2172	2002	314	ATOQ01
MC632	MC632	scaffold	-	human	2.03	2085	1770	308	ATOP01
MC634	MC634	scaffold	-	human	2.06	2204	2052	340	ATON01
ZQ0910	ZQ0910	scaffold	-	fish	2.03	1989	1924	14	AKAP01
Table S6. Information on 51 genomes downloaded from the NCBI database.
